# Supplementary material for: Comprehensive Structure–Activity Relationship Studies of Cepafungin Enabled by Biocatalytic C–H Oxidations
Source: ACS Cent Sci. 2023 Jan 27;9(2):239–51. doi: 10.1021/acscentsci.2c01219 (PMC9951290; doi:10.1021/acscentsci.2c01219)
Supplement: Supplementary file 2 — oc2c01219_si_002.xlsx [file oc2c01219_si_002.xlsx]

## Sheet: Table S3
Table S3. Full list of proteins identified in the in-situ LC-MS/MS-based competitive pull-down experiment with 10 µM S10 and 100 nM 1. Shown are log2 1/DMSO ratios and P-values.
Majority protein IDs	Protein names	Gene names	Log2 fold change 100 nM 1/DMSO	-Log(P-value) 100 nM 1/DMSO
Q9NRG9;F8VZ44;H3BU82	Aladin	AAAS	0.243137	1.76815
P49588	Alanine--tRNA ligase, cytoplasmic	AARS	-0.0717729	0.441626
P61221;D6R9I9	ATP-binding cassette sub-family E member 1	ABCE1	-0.075717	0.647224
Q8NE71;H0YGW7	ATP-binding cassette sub-family F member 1	ABCF1	0.201922	4.36595
Q9UG63	ATP-binding cassette sub-family F member 2	ABCF2	0.0756889	0.154166
Q9NUQ8	ATP-binding cassette sub-family F member 3	ABCF3	0.386079	1.93119
Q8N2K0;I3L294	Monoacylglycerol lipase ABHD12	ABHD12	0.140628	1.05395
A0A0B4J2A4;P42765;K7EME0	3-ketoacyl-CoA thiolase, mitochondrial	ACAA2	-0.0615501	0.244962
Q13085	Acetyl-CoA carboxylase 1;Biotin carboxylase	ACACA	0.284862	0.438234
P49748	Very long-chain specific acyl-CoA dehydrogenase, mitochondrial	ACADVL	0.160888	0.777755
P24752	Acetyl-CoA acetyltransferase, mitochondrial	ACAT1	-0.0684172	0.554605
P53396	ATP-citrate synthase	ACLY	-0.0580273	0.67014
A2A274;Q99798	Aconitate hydratase, mitochondrial	ACO2	0.0398582	0.146427
Q9NUB1	Acetyl-coenzyme A synthetase 2-like, mitochondrial	ACSS1	0.0248566	0.146103
P68133;P68032;P63267;P62736;A6NL76;F8WB63;B8ZZJ2;C9JFL5;F6UVQ4;F6QUT6	Actin, alpha skeletal muscle;Actin, alpha cardiac muscle 1;Actin, gamma-enteric smooth muscle;Actin, aortic smooth muscle	ACTA1;ACTC1;ACTG2;ACTA2	-0.176379	1.37721
P63261;P60709;I3L3I0;I3L1U9;I3L4N8	Actin, cytoplasmic 2;Actin, cytoplasmic 2, N-terminally processed;Actin, cytoplasmic 1;Actin, cytoplasmic 1, N-terminally processed	ACTG1;ACTB	-0.0889069	1.08589
Q9H568	Actin-like protein 8	ACTL8	0.126486	1.06293
O43707	Alpha-actinin-4	ACTN4	-0.0754095	0.209951
P61160;F5H6T1	Actin-related protein 2	ACTR2	-0.199251	1.38626
B4DXW1;P61158	Actin-related protein 3	ACTR3	0.026921	0.0819164
P55265;H0YCK3	Double-stranded RNA-specific adenosine deaminase	ADAR	0.390371	4.2176
A0A1B0GWJ0;A0A1B0GTJ7;A0A0A6YY92;P30566;A0A096LNY6;A0A096LNY5;A0A1B0GTG9;A0A1B0GWF8	Adenylosuccinate lyase	ADSL	-0.111771	0.649608
E9PC15;Q53H12;E9PG39;A0A0G2JLG5	Acylglycerol kinase, mitochondrial	AGK	0.0317192	0.0704424
P23526	Adenosylhomocysteinase	AHCY	0.0138572	0.082208
Q09666	Neuroblast differentiation-associated protein AHNAK	AHNAK	0.0696211	0.554875
O95831	Apoptosis-inducing factor 1, mitochondrial	AIFM1	-0.0295402	0.102972
Q13155;A8MU58;F8W950	Aminoacyl tRNA synthase complex-interacting multifunctional protein 2	AIMP2	0.127286	0.420463
O00170;E9PMH2	AH receptor-interacting protein	AIP	0.0859146	0.325154
F8VY04;F8W1A4;P54819;G3V213;F8VZG5;F8VPP1	Adenylate kinase 2, mitochondrial;Adenylate kinase 2, mitochondrial;Adenylate kinase 2, mitochondrial, N-terminally processed	AK2	0.169812	1.33792
P14550	Alcohol dehydrogenase [NADP(+)]	AKR1A1	-0.164667	1.42111
P15121;E9PCX2;E9PEF9	Aldose reductase	AKR1B1	-0.0368806	0.144435
H3BLU7;O43488	Aflatoxin B1 aldehyde reductase member 2	AKR7A2	0.0972843	0.117452
P54886	Delta-1-pyrroline-5-carboxylate synthase;Glutamate 5-kinase;Gamma-glutamyl phosphate reductase	ALDH18A1	0.101536	1.98178
P04075;J3KPS3;H3BQN4;H3BUH7;H3BPS8	Fructose-bisphosphate aldolase A;Fructose-bisphosphate aldolase	ALDOA	-0.0273339	0.299931
P09972;J3KSV6;J3QKP5;A8MVZ9;K7EKH5;C9J8F3	Fructose-bisphosphate aldolase C;Fructose-bisphosphate aldolase	ALDOC	0.147577	0.365303
Q9BT22;K7EID2	Chitobiosyldiphosphodolichol beta-mannosyltransferase	ALG1	0.12627	0.420411
H0YN26;P39687;H7BZ09	Acidic leucine-rich nuclear phosphoprotein 32 family member A	ANP32A	0.136268	0.852162
P50995	Annexin A11	ANXA11	0.0999467	0.384593
P07355;H0YN42;H0YMD0;H0YMU9;H0YKS4;A6NMY6;H0YMM1;H0YM50	Annexin A2;Annexin;Putative annexin A2-like protein	ANXA2;ANXA2P2	-0.00876363	0.130551
P20073	Annexin A7	ANXA7	-0.0110107	0.0221134
C9JIF9;P13798;H7C393;H7C1U0	Acylamino-acid-releasing enzyme	APEH	-0.183069	1.49004
G3V3M6;P27695;G3V5Q1;G3V3C7;G3V5D9;A0A0C4DGK8	DNA-(apurinic or apyrimidinic site) lyase;DNA-(apurinic or apyrimidinic site) lyase, mitochondrial	APEX1	-0.19514	0.453937
H3BQB1;P07741;H3BQF1;H3BQZ9	Adenine phosphoribosyltransferase	APRT	-0.063372	0.514764
B0YIW6;P48444	Coatomer subunit delta	ARCN1	-0.0147978	0.0930906
F5H423;P84077;P61204;F5H0C7	ADP-ribosylation factor 1;ADP-ribosylation factor 3	ARF1;ARF3	-0.0173594	0.0936715
E7EQN5;P98171;E9PCM6;A0A0B4J1X7	Rho GTPase-activating protein 4	ARHGAP4	0.355661	1.85271
J3KTF8;J3QQX2;P52565;J3KRE2;J3KS60;J3KRY1	Rho GDP-dissociation inhibitor 1	ARHGDIA	-0.227206	3.18399
H0YGX7;P52566;F5H2R5;F5H6Q0;F5H3P3	Rho GDP-dissociation inhibitor 2	ARHGDIB	-0.349071	1.62764
V9GYM8;Q92974	Rho guanine nucleotide exchange factor 2	ARHGEF2	0.497924	2.20106
O15143	Actin-related protein 2/3 complex subunit 1B	ARPC1B	0.00737158	0.0287227
O15145;C9JZD1	Actin-related protein 2/3 complex subunit 3	ARPC3	-0.00218964	0.0171367
H7C0A3;F8WCF6;P59998;F8WDD7;A0A0A6YYG9	Actin-related protein 2/3 complex subunit 4	ARPC4-TTLL3;ARPC4	-0.0803932	0.833106
P08243;F8WEJ5	Asparagine synthetase [glutamine-hydrolyzing]	ASNS	0.110894	0.564239
P00966;Q5T6L6	Argininosuccinate synthase	ASS1	-0.230857	0.527187
P31939	Bifunctional purine biosynthesis protein PURH;Phosphoribosylaminoimidazolecarboxamide formyltransferase;IMP cyclohydrolase	ATIC	-0.344227	5.15505
Q9HD20	Manganese-transporting ATPase 13A1	ATP13A1	0.368026	2.3742
P05023;M0R116;A0A0A0MT26;P13637	Sodium/potassium-transporting ATPase subunit alpha-1;Sodium/potassium-transporting ATPase subunit alpha-3	ATP1A1;ATP1A3	0.13982	1.20495
P16615;H7C5W9	Sarcoplasmic/endoplasmic reticulum calcium ATPase 2	ATP2A2	0.17041	1.1165
P25705	ATP synthase subunit alpha, mitochondrial	ATP5A1	-0.136585	2.78009
P06576;H0YH81;F8W079	ATP synthase subunit beta, mitochondrial;ATP synthase subunit beta	ATP5B	-0.144193	1.14386
P36542	ATP synthase subunit gamma, mitochondrial	ATP5C1	0.141642	0.998935
Q5QNZ2;P24539	ATP synthase F(0) complex subunit B1, mitochondrial	ATP5F1	0.0806305	0.207151
O75947;F5H608	ATP synthase subunit d, mitochondrial	ATP5H	0.0389181	0.110797
C9JJT5;C9JU26;G3V325;P56134	ATP synthase subunit f, mitochondrial	ATP5J2-PTCD1;ATP5J2	-0.268792	0.949604
P48047;H7C0C1	ATP synthase subunit O, mitochondrial	ATP5O	0.0747404	0.0959313
P38606	V-type proton ATPase catalytic subunit A	ATP6V1A	0.0364513	0.175851
Q8WWM7;H3BUF6;H3BSK9	Ataxin-2-like protein	ATXN2L	0.112036	0.452325
O75531	Barrier-to-autointegration factor;Barrier-to-autointegration factor, N-terminally processed	BANF1	-0.520217	3.33009
A0A024RCR6;A0A0G2JK23;P46379;A0A0G2JL47;F6S6P2;X6REW1;A0A0G2JJM1	Large proline-rich protein BAG6	BAT3;BAG6	0.16941	1.31077
Q07812;K4JQN1	Apoptosis regulator BAX	BAX	0.0617178	0.0825048
Q9UIG0	Tyrosine-protein kinase BAZ1B	BAZ1B	-0.025736	0.114923
P53004	Biliverdin reductase A	BLVRA	-0.0495243	0.400008
Q14137	Ribosome biogenesis protein BOP1	BOP1	0.128418	0.806119
Q10589	Bone marrow stromal antigen 2	BST2	0.273362	3.10057
J3QT28;O43684	Mitotic checkpoint protein BUB3	BUB3	0.0476144	0.472702
E7ETZ4;Q9Y6E2;E9PFD4;B5MCE7;Q75MG1;B5MCH7	Basic leucine zipper and W2 domain-containing protein 2	BZW2	-0.0312204	0.0385438
F8VR84;Q9HB07;F8VQQ3	UPF0160 protein MYG1, mitochondrial	C12orf10	-0.253088	0.650577
Q07021;I3L3Q7;I3L3B0	Complement component 1 Q subcomponent-binding protein, mitochondrial	C1QBP	-0.131513	1.29924
A0A096LPI6;A0A096LNH5;H7C2G3;A0A0B4J2H4;H7C1F6;A0A0B4J2D5;P30042;A0A096LNJ1;A0A096LP73;F2Z2Q0;A0A096LP12	ES1 protein homolog, mitochondrial	C21orf33	0.0531381	0.306162
Q9HB71	Calcyclin-binding protein	CACYBP	0.0124922	0.0966288
F8VPD4;P27708	CAD protein;Glutamine-dependent carbamoyl-phosphate synthase;Aspartate carbamoyltransferase;Dihydroorotase	CAD	0.212365	1.84182
P27797;K7EJB9	Calreticulin	CALR	-0.0994949	0.0955698
Q86VP6;A0A0C4DGH5	Cullin-associated NEDD8-dissociated protein 1	CAND1	0.0472361	0.351266
P27824	Calnexin	CANX	0.154206	0.216857
G3V153;Q14444;E9PLA9	Caprin-1	CAPRIN1	0.240569	0.662726
P52907	F-actin-capping protein subunit alpha-1	CAPZA1	0.0690563	0.502691
B1AK87;B1AK88;P47756;B1AK85	F-actin-capping protein subunit beta	CAPZB	-0.0377181	0.314548
Q86X55;K7EQA8	Histone-arginine methyltransferase CARM1	CARM1	-0.188619	0.627963
P16152;E9PQ63;A8MTM1	Carbonyl reductase [NADPH] 1	CBR1	-0.128306	0.795706
P0DN79;P35520	Cystathionine beta-synthase	CBS	0.0589654	0.255043
Q13185;C9JMM0;B8ZZ43;S4R2Y4	Chromobox protein homolog 3	CBX3	0.00395838	0.0252674
Q8N163;G3V119;H0YB24	Cell cycle and apoptosis regulator protein 2	CCAR2	-0.251754	1.38871
P14635;E9PC90	G2/mitotic-specific cyclin-B1	CCNB1	0.15419	0.605162
P78371;F5GWF6;F8VQ14	T-complex protein 1 subunit beta	CCT2	-0.117035	1.86086
P49368;B4DUR8	T-complex protein 1 subunit gamma	CCT3	0.127292	1.78041
P50991	T-complex protein 1 subunit delta	CCT4	-0.0038236	0.0321706
P48643;E7ENZ3;B7ZAR1;E9PCA1	T-complex protein 1 subunit epsilon	CCT5	0.0303342	0.193709
P40227	T-complex protein 1 subunit zeta	CCT6A	0.153283	1.88274
Q99832	T-complex protein 1 subunit eta	CCT7	0.0737441	1.11349
P50990	T-complex protein 1 subunit theta	CCT8	0.0645116	0.950248
P28907;H0Y950	ADP-ribosyl cyclase/cyclic ADP-ribose hydrolase 1	CD38	0.324979	1.89593
A0A024QZP7;P06493;E5RIU6;A0A087WZZ9	Cyclin-dependent kinase 1	CDC2;CDK1	0.145937	0.701688
Q16543;K7EQA9;K7EKQ2	Hsp90 co-chaperone Cdc37;Hsp90 co-chaperone Cdc37, N-terminally processed	CDC37	-0.222847	2.54925
Q03701	CCAAT/enhancer-binding protein zeta	CEBPZ	0.304692	0.806501
G3V1A4;E9PK25;P23528;E9PP50;E9PQB7;E9PLJ3;E9PS23	Cofilin-1	CFL1	-0.0913836	0.587032
F5GWX5;A0A0C4DGG9;Q14839	Chromodomain-helicase-DNA-binding protein 4	CHD4	0.159625	0.835045
Q07065	Cytoskeleton-associated protein 4	CKAP4	-0.090225	0.679928
Q14008	Cytoskeleton-associated protein 5	CKAP5	0.30336	1.26685
P12277;H0YJG0	Creatine kinase B-type	CKB	-0.583998	1.34811
O00299	Chloride intracellular channel protein 1	CLIC1	-0.0338968	0.310367
A0A087WVQ6;Q00610	Clathrin heavy chain;Clathrin heavy chain 1	CLTC	0.298843	3.41388
P30085;Q5T0D2	UMP-CMP kinase	CMPK1	-0.113581	0.185901
Q96KP4;J3QKT2	Cytosolic non-specific dipeptidase	CNDP2	-0.310114	4.14711
P09543	2,3-cyclic-nucleotide 3-phosphodiesterase	CNP	0.232444	1.22997
P53621	Coatomer subunit alpha;Xenin;Proxenin	COPA	0.22218	1.79332
P53618	Coatomer subunit beta	COPB1	0.188428	2.21467
P35606	Coatomer subunit beta	COPB2	0.0787916	0.751601
Q9Y678	Coatomer subunit gamma-1	COPG1	0.165417	2.57995
P31146;H3BRY3	Coronin-1A;Coronin	CORO1A	-0.00442664	0.0228775
B4E3S0;Q9ULV4	Coronin;Coronin-1C	CORO1C	0.0595275	0.123855
A0A0A6YYL4;P57737	Coronin;Coronin-7	CORO7-PAM16;CORO7	0.145597	2.08485
F2Z2V0;B0QZ18;Q99829;H0Y524;E7ENH5;A6PVH9	Copine-1	CPNE1	0.0280102	0.193414
O75131;A0A087WYQ3	Copine-3	CPNE3	0.185605	2.99532
P50416	Carnitine O-palmitoyltransferase 1, liver isoform	CPT1A	0.154417	3.04575
B4DJV2;O75390;A0A0C4DGI3	Citrate synthase;Citrate synthase, mitochondrial	CS	-0.0779613	0.226771
P55060	Exportin-2	CSE1L	0.213858	1.49425
P04080;A0A1W2PQG6	Cystatin-B	CSTB	-0.0991707	1.06418
P17812	CTP synthase 1	CTPS1	0.276052	1.34217
P07858	Cathepsin B;Cathepsin B light chain;Cathepsin B heavy chain	CTSB	0.0144555	0.0878832
H0YCY8;P53634	Dipeptidyl peptidase 1;Dipeptidyl peptidase 1 exclusion domain chain;Dipeptidyl peptidase 1 heavy chain;Dipeptidyl peptidase 1 light chain	CTSC	0.0081377	0.0138541
P49238	CX3C chemokine receptor 1	CX3CR1	0.458568	1.17266
D6RFH4;H3BUX2;J3KNF8;O43169	Cytochrome b5 type B	CYB5B	-0.102167	0.413422
P08574	Cytochrome c1, heme protein, mitochondrial	CYC1	0.17003	0.913635
F5GXX5;P61803;F5H895;A0A0B4J239	Dolichyl-diphosphooligosaccharide--protein glycosyltransferase subunit DAD1	DAD1	0.142802	1.11413
Q3LXA3;H0YCY6;I3L252	Bifunctional ATP-dependent dihydroxyacetone kinase/FAD-AMP lyase (cyclizing);ATP-dependent dihydroxyacetone kinase;FAD-AMP lyase (cyclizing)	DAK;TKFC	-0.0799316	0.45017
P14868	Aspartate--tRNA ligase, cytoplasmic	DARS	0.113994	1.13532
Q9UJU6;B4DDD6;H0Y5J4	Drebrin-like protein	DBNL	-0.0628904	0.654895
Q96C86	m7GpppX diphosphatase	DCPS	-0.0234648	0.0969138
Q16531;F5GY55	DNA damage-binding protein 1	DDB1	-0.167848	1.18437
A0A0C4DGS1;P39656;U3KQ84	Dolichyl-diphosphooligosaccharide--protein glycosyltransferase 48 kDa subunit	DDOST	0.0724134	0.357845
P30046;B5MC82;A6NHG4;J3KQ18	D-dopachrome decarboxylase;D-dopachrome decarboxylase-like protein	DDT;DDTL	-0.232179	0.979584
F1T0B3;A0A087X2G1;Q92499	ATP-dependent RNA helicase DDX1	DDX1	0.000701269	0.00153303
E9PIF2;Q13206	Probable ATP-dependent RNA helicase DDX10	DDX10	0.323337	3.6156
A0A1X7SBZ2;A0A1W2PQ51;Q92841	Probable ATP-dependent RNA helicase DDX17	DDX17	0.111354	0.866148
Q9NVP1	ATP-dependent RNA helicase DDX18	DDX18	0.0967121	0.261708
I3L0H8;F6QDS0;H3BQK0;Q9NUU7;Q9UMR2;H3BTB3;H3BMQ5;H3BN59;I3L352	ATP-dependent RNA helicase DDX19A;ATP-dependent RNA helicase DDX19B	DDX19A;DDX19B	-0.155049	0.290631
Q9NR30	Nucleolar RNA helicase 2	DDX21	0.214848	1.95472
F8WAJ0;Q9H8H2	Probable ATP-dependent RNA helicase DDX31	DDX31	-0.230791	0.305266
O00148;K7EQN7	ATP-dependent RNA helicase DDX39A	DDX39A	0.127867	0.925409
A0A0D9SFB3;A0A0D9SG12;A0A0D9SF53;O00571;O15523	ATP-dependent RNA helicase DDX3X;ATP-dependent RNA helicase DDX3Y	DDX3X;DDX3Y	0.120809	0.502478
Q9H0S4	Probable ATP-dependent RNA helicase DDX47	DDX47	0.150621	0.791737
J3KTA4;P17844	Probable ATP-dependent RNA helicase DDX5	DDX5	0.141118	0.22821
P26196	Probable ATP-dependent RNA helicase DDX6	DDX6	0.0837374	0.519018
Q16698;E5RJG7;E5RFV2	2,4-dienoyl-CoA reductase, mitochondrial	DECR1	-0.19516	1.47302
P35659;B4DFG0;D6RDA2;D6R9L5	Protein DEK	DEK	0.0752929	0.139682
Q8TB45	DEP domain-containing mTOR-interacting protein	DEPTOR	0.0196187	0.113077
Q9UBM7;E9PM00;E9PJ54	7-dehydrocholesterol reductase	DHCR7	0.551304	1.38479
O43143	Pre-mRNA-splicing factor ATP-dependent RNA helicase DHX15	DHX15	0.148844	1.97696
E7EWK3;Q9H2U1	ATP-dependent RNA helicase DHX36	DHX36	0.0734917	0.311936
Q08211	ATP-dependent RNA helicase A	DHX9	0.136046	1.72247
O60832;C9IYT0;H7C0M1	H/ACA ribonucleoprotein complex subunit 4	DKC1	0.235119	1.43001
P10515;H0YDD4;E9PEJ4	Dihydrolipoyllysine-residue acetyltransferase component of pyruvate dehydrogenase complex, mitochondrial;Acetyltransferase component of pyruvate dehydrogenase complex	DLAT	0.126713	1.0662
E9PEX6;P09622	Dihydrolipoyl dehydrogenase;Dihydrolipoyl dehydrogenase, mitochondrial	DLD	-0.0277192	0.100061
P31689	DnaJ homolog subfamily A member 1	DNAJA1	0.315224	3.22038
G8JLD5;O00429;F8VZ52	Dynamin-1-like protein	DNM1L	0.102657	0.364817
G3V1D3;G3V180;Q9NY33;E9PQ14	Dipeptidyl peptidase 3	DPP3	-0.178316	0.756185
Q9Y295	Developmentally-regulated GTP-binding protein 1	DRG1	0.0469917	0.223978
P15924	Desmoplakin	DSP	0.233339	0.695037
H0YNW5;P33316;A0A0C4DGL3;H0YKC5;H0YMM5;H0YNJ9;H0YKI0	Deoxyuridine 5-triphosphate nucleotidohydrolase, mitochondrial	DUT	0.145714	1.84165
Q14204	Cytoplasmic dynein 1 heavy chain 1	DYNC1H1	0.221156	1.94426
Q9Y6G9;E9PHI6	Cytoplasmic dynein 1 light intermediate chain 1	DYNC1LI1	0.100351	0.224966
P63167;F8VXL2;F8VRV5	Dynein light chain 1, cytoplasmic	DYNLL1	0.130696	0.774838
P42126;Q96DC0	Enoyl-CoA delta isomerase 1, mitochondrial	ECI1;DCI	-0.308056	2.22468
Q6P2E9	Enhancer of mRNA-decapping protein 4	EDC4	0.194061	0.983291
Q5VTE0;P68104;A0A087WV01;A0A087WVQ9	Putative elongation factor 1-alpha-like 3;Elongation factor 1-alpha 1;Elongation factor 1-alpha	EEF1A1P5;EEF1A1	0.0604216	1.06233
P24534	Elongation factor 1-beta	EEF1B2	-0.0292257	0.168731
E9PK01;A0A087X1X7;E9PRY8;P29692;E9PPR1;E9PL12;E9PQ49;E9PI39;E9PMW7;E9PIZ1;H0YCK7;E9PL71;E9PN91;E9PQZ1	Elongation factor 1-delta	EEF1D	-0.145062	1.69446
P26641	Elongation factor 1-gamma	EEF1G	0.0533161	0.491217
P13639	Elongation factor 2	EEF2	-0.0238508	0.214748
Q15029	116 kDa U5 small nuclear ribonucleoprotein component	EFTUD2	-0.0705948	0.691404
Q9BY44;F8WAE5;C9IZE1	Eukaryotic translation initiation factor 2A;Eukaryotic translation initiation factor 2A, N-terminally processed	EIF2A	-0.00768712	0.0311411
P41091;Q2VIR3;F8W810	Eukaryotic translation initiation factor 2 subunit 3;Putative eukaryotic translation initiation factor 2 subunit 3-like protein	EIF2S3;EIF2S3L	0.0955769	0.827538
Q14152	Eukaryotic translation initiation factor 3 subunit A	EIF3A	0.11516	2.24362
P55884	Eukaryotic translation initiation factor 3 subunit B	EIF3B	0.180368	1.50336
Q99613;B5ME19	Eukaryotic translation initiation factor 3 subunit C;Eukaryotic translation initiation factor 3 subunit C-like protein	EIF3C;EIF3CL	0.24053	2.8581
O15371	Eukaryotic translation initiation factor 3 subunit D	EIF3D	0.0734204	0.0502779
O00303	Eukaryotic translation initiation factor 3 subunit F	EIF3F	0.0130685	0.0378154
O75821;K7ENA8;K7ER90;K7EL20	Eukaryotic translation initiation factor 3 subunit G	EIF3G	0.17755	1.39549
Q13347	Eukaryotic translation initiation factor 3 subunit I	EIF3I	-0.416388	0.583681
B0QY89;Q9Y262;B0QY90	Eukaryotic translation initiation factor 3 subunit L	EIF3L	-0.0244341	0.0428236
P60842;J3KT12;J3KTB5;J3QS69;J3KSZ0;J3QL43	Eukaryotic initiation factor 4A-I	EIF4A1	-0.109731	0.577241
E7EX73;E9PGM1;E7EUU4;Q04637	Eukaryotic translation initiation factor 4 gamma 1	EIF4G1	0.244206	2.95373
I3L397;I3L504;P63241;Q6IS14;F8WCJ1;C9J7B5;C9J4W5;Q9GZV4	Eukaryotic translation initiation factor 5A;Eukaryotic translation initiation factor 5A-1;Eukaryotic translation initiation factor 5A-1-like;Eukaryotic translation initiation factor 5A-2	EIF5A;EIF5AL1;EIF5A2	0.0200291	0.086647
A0A087WUT6;O60841	Eukaryotic translation initiation factor 5B	EIF5B	0.0232056	0.0659961
P56537;B7ZBH1;A0A0U1RQV5	Eukaryotic translation initiation factor 6	EIF6	-0.203619	1.95117
Q15717;M0QZR9	ELAV-like protein 1	ELAVL1	-0.052008	0.101919
P50402;Q5HY57	Emerin	EMD	0.110965	0.767319
P06733	Alpha-enolase	ENO1	-0.0914558	0.986899
P07099	Epoxide hydrolase 1	EPHX1	-0.0528747	0.176629
P07814;V9GYZ6	Bifunctional glutamate/proline--tRNA ligase;Glutamate--tRNA ligase;Proline--tRNA ligase	EPRS	0.243117	1.412
Q96HE7	ERO1-like protein alpha	ERO1L	0.337962	2.77866
P30040;F8VY02	Endoplasmic reticulum resident protein 29	ERP29	-0.117763	0.901224
Q9BSJ8	Extended synaptotagmin-1	ESYT1	0.238015	1.88817
H0YK49;P13804;H0YL12;H0YNX6;H0YLU7;H0YKF0	Electron transfer flavoprotein subunit alpha, mitochondrial	ETFA	-0.00931864	0.0425423
P38117	Electron transfer flavoprotein subunit beta	ETFB	-0.0227455	0.112094
Q5RKV6	Exosome complex component MTR3	EXOSC6	-0.0216408	0.197694
E7EQR4;P15311;P35241	Ezrin;Radixin	EZR;RDX	-0.146907	0.422183
P16930;H0YLC7	Fumarylacetoacetase	FAH	-0.117357	0.612273
Q96TA1	Niban-like protein 1	FAM129B	0.0692282	0.283443
Q9NUQ9	Protein FAM49B	FAM49B	-0.0955715	0.635864
Q8NCA5;E9PH82	Protein FAM98A	FAM98A	0.155992	0.453254
Q9NVI1;F8W7R3;H3BP78	Fanconi anemia group I protein	FANCI	0.310832	1.21083
Q9NSD9	Phenylalanine--tRNA ligase beta subunit	FARSB	-0.0244741	0.293888
P49327;A0A0U1RQF0	Fatty acid synthase;[Acyl-carrier-protein] S-acetyltransferase;[Acyl-carrier-protein] S-malonyltransferase;3-oxoacyl-[acyl-carrier-protein] synthase;3-oxoacyl-[acyl-carrier-protein] reductase;3-hydroxyacyl-[acyl-carrier-protein] dehydratase;Enoyl-[acyl-carrier-protein] reductase;Oleoyl-[acyl-carrier-protein] hydrolase	FASN	0.165684	1.65636
P22087;M0R0P1;M0R299;M0QXL5;M0R2Q4;M0R2U2;M0R1H0;M0R2B0	rRNA 2-O-methyltransferase fibrillarin	FBL	0.153302	0.702341
E9PNM1;A0A1W2PQ47;P37268	Squalene synthase	FDFT1	0.265134	1.49894
P39748;I3L3E9	Flap endonuclease 1	FEN1	0.108285	0.20392
P07954	Fumarate hydratase, mitochondrial	FH	-0.136765	1.03545
Q02790	Peptidyl-prolyl cis-trans isomerase FKBP4;Peptidyl-prolyl cis-trans isomerase FKBP4, N-terminally processed	FKBP4	-0.478523	3.14519
Q14318;U3KQ64;A0A0A0MTJ1	Peptidyl-prolyl cis-trans isomerase FKBP8	FKBP8	0.172661	0.805686
Q5HY54;Q60FE5;P21333;A0A087WWY3	Filamin-A	FLNA	0.137974	1.74843
P02751;H0Y7Z1	Fibronectin;Anastellin;Ugl-Y1;Ugl-Y2;Ugl-Y3	FN1	-0.0346308	0.172412
Q8IY81	pre-rRNA processing protein FTSJ3	FTSJ3	0.161288	0.738681
E9PEB5;Q96AE4	Far upstream element-binding protein 1	FUBP1	-0.00059096	0.00292514
Q96I24	Far upstream element-binding protein 3	FUBP3	0.0466261	0.275947
B4DXZ6;P51114;E7EU85;E9PFF5	Fragile X mental retardation syndrome-related protein 1	FXR1	0.142768	1.10331
Q13283	Ras GTPase-activating protein-binding protein 1	G3BP1	0.0801932	0.1976
P11413;E7EUI8	Glucose-6-phosphate 1-dehydrogenase	G6PD	0.0550871	0.366741
Q14697;F5H6X6;E9PKU7	Neutral alpha-glucosidase AB	GANAB	-0.153621	1.65794
P04406;E7EUT5	Glyceraldehyde-3-phosphate dehydrogenase	GAPDH	-0.164641	2.12736
P41250	Glycine--tRNA ligase	GARS	-0.0761429	0.633255
P22102	Trifunctional purine biosynthetic protein adenosine-3;Phosphoribosylamine--glycine ligase;Phosphoribosylformylglycinamidine cyclo-ligase;Phosphoribosylglycinamide formyltransferase	GART	0.113805	1.07062
A0A0U1RRM1;Q8WXI9;A0A0U1RR30	Transcriptional repressor p66-beta	GATAD2B	0.291677	1.2577
Q04446;E9PGM4	1,4-alpha-glucan-branching enzyme	GBE1	-0.0619223	0.165111
Q92616	Translational activator GCN1	GCN1L1	0.423392	1.73674
P50395;Q5SX87	Rab GDP dissociation inhibitor beta	GDI2	-0.457386	3.83821
Q8TEQ6	Gem-associated protein 5	GEMIN5	0.218134	1.70421
C9IZ01;Q96RP9;F8WAU4	Elongation factor G, mitochondrial	GFM1	-0.154849	1.03196
O75223;B8ZZK2;M0QZK8	Gamma-glutamylcyclotransferase	GGCT	0.25138	1.74875
Q04760	Lactoylglutathione lyase	GLO1	0.178852	0.667952
P00367;P49448	Glutamate dehydrogenase 1, mitochondrial;Glutamate dehydrogenase 2, mitochondrial	GLUD1;GLUD2	0.000717036	0.00298826
O60547	GDP-mannose 4,6 dehydratase	GMDS	0.102798	1.38613
P49915	GMP synthase [glutamine-hydrolyzing]	GMPS	0.098711	0.718177
P04899	Guanine nucleotide-binding protein G(i) subunit alpha-2	GNAI2	0.117362	1.21476
P63244;J3KPE3;D6RHH4;H0YAF8;D6RAC2;H0Y8W2;D6RFX4;D6R9Z1;D6R9L0;D6REE5;D6RAU2;E9PD14;D6RBD0;D6RFZ9;H0YAM7	Guanine nucleotide-binding protein subunit beta-2-like 1;Guanine nucleotide-binding protein subunit beta-2-like 1, N-terminally processed	GNB2L1	-0.053648	0.169538
Q9BVP2	Guanine nucleotide-binding protein-like 3	GNL3	0.360355	2.96775
P00505	Aspartate aminotransferase, mitochondrial	GOT2	-0.0839491	0.392889
A0A0A0MTS2;P06744;K7EQ48;A0A0J9YXP8;A0A0J9YYH3;A0A0J9YX90	Glucose-6-phosphate isomerase	GPI	0.0245908	0.0786522
P15170;H3BR35;Q8IYD1	Eukaryotic peptide chain release factor GTP-binding subunit ERF3A;Eukaryotic peptide chain release factor GTP-binding subunit ERF3B	GSPT1;GSPT2	0.0898822	0.621126
P00390	Glutathione reductase, mitochondrial	GSR	-0.0333258	0.151372
P78417;Q5TA02;Q5TA01	Glutathione S-transferase omega-1	GSTO1	0.0135555	0.0341942
P78347	General transcription factor II-I	GTF2I	0.0607586	0.152159
Q9BZE4	Nucleolar GTP-binding protein 1	GTPBP4	0.0766532	0.0941722
O75367;D6RCF2;B4DJC3	Core histone macro-H2A.1;Histone H2A	H2AFY	-0.0538587	0.286445
P40939	Trifunctional enzyme subunit alpha, mitochondrial;Long-chain enoyl-CoA hydratase;Long chain 3-hydroxyacyl-CoA dehydrogenase	HADHA	0.120865	1.79327
P55084;B5MD38;C9JEY0;C9JE81;F5GZQ3	Trifunctional enzyme subunit beta, mitochondrial;3-ketoacyl-CoA thiolase	HADHB	0.00749016	0.0241988
O14929	Histone acetyltransferase type B catalytic subunit	HAT1	-0.1131	0.62213
A6NEM2;P51610	Host cell factor 1;HCF N-terminal chain 1;HCF N-terminal chain 2;HCF N-terminal chain 3;HCF N-terminal chain 4;HCF N-terminal chain 5;HCF N-terminal chain 6;HCF C-terminal chain 1;HCF C-terminal chain 2;HCF C-terminal chain 3;HCF C-terminal chain 4;HCF C-terminal chain 5;HCF C-terminal chain 6	HCFC1	0.184278	0.984671
P14317;E7EVW7	Hematopoietic lineage cell-specific protein	HCLS1	-0.0144037	0.0698524
Q13547;Q5TEE2;Q92769;E5RFI6;E5RJ04;E5RGV4;E5RHE7;E5RH52;E5RG37;E5RFP9;H3BM24	Histone deacetylase 1;Histone deacetylase 2	HDAC1;HDAC2	-0.0556618	0.433317
P51858	Hepatoma-derived growth factor	HDGF	0.273436	1.68395
A0A024R4E5;Q00341;H0Y394	Vigilin	HDLBP	-0.0575006	0.0795422
P16403;P10412;P16402	Histone H1.2;Histone H1.4;Histone H1.3	HIST1H1C;HIST1H1E;HIST1H1D	0.00408427	0.0111465
U3KQK0;Q99880;Q99879;Q99877;Q93079;Q5QNW6;P62807;P58876;P57053;O60814;Q96A08	Histone H2B;Histone H2B type 1-L;Histone H2B type 1-M;Histone H2B type 1-N;Histone H2B type 1-H;Histone H2B type 2-F;Histone H2B type 1-C/E/F/G/I;Histone H2B type 1-D;Histone H2B type F-S;Histone H2B type 1-K;Histone H2B type 1-A	HIST1H2BN;HIST1H2BL;HIST1H2BM;HIST1H2BH;HIST2H2BF;HIST1H2BC;HIST1H2BD;H2BFS;HIST1H2BK;HIST1H2BA	-0.0780706	0.456236
P68431	Histone H3.1	HIST1H3A	-0.155293	2.21172
P62805	Histone H4	HIST1H4A	-0.0563078	0.500279
Q16777;Q6FI13	Histone H2A type 2-C;Histone H2A type 2-A	HIST2H2AC;HIST2H2AA3	-0.151017	1.57137
P16188;P16189;A0A140T975;A0A140T941;A0A1W2PQS8;Q9GJ45;A0A1W2PS39;A0A140T9Z6;B0UXQ0;P30512;P30459;P10314;Q5SRN7;A0A1W2PS24;Q5SRN5;P13746;P04439;P30456	HLA class I histocompatibility antigen, A-30 alpha chain;HLA class I histocompatibility antigen, A-31 alpha chain;HLA class I histocompatibility antigen, A-29 alpha chain;HLA class I histocompatibility antigen, A-74 alpha chain;HLA class I histocompatibility antigen, A-32 alpha chain;HLA class I histocompatibility antigen, A-11 alpha chain;HLA class I histocompatibility antigen, A-3 alpha chain;H…	HLA-A	0.119906	1.35415
P30501	HLA class I histocompatibility antigen, Cw-2 alpha chain	HLA-C	0.0522747	0.320643
Q8TCT9;A0A075B6F6	Minor histocompatibility antigen H13	HM13	0.154769	0.983815
Q5T7C4;P09429	High mobility group protein B1	HMGB1	-0.0273827	0.0992503
A0A087WT44;P30519;I3L159;I3L1F5	Heme oxygenase 2	HMOX2	-0.103693	0.42308
F8W6I7;P09651;F8VZ49;Q32P51;F8VTQ5	Heterogeneous nuclear ribonucleoprotein A1;Heterogeneous nuclear ribonucleoprotein A1, N-terminally processed;Heterogeneous nuclear ribonucleoprotein A1-like 2	HNRNPA1;HNRNPA1L2	0.074598	0.708765
P22626;A0A087WUI2	Heterogeneous nuclear ribonucleoproteins A2/B1	HNRNPA2B1	-0.0438604	0.379131
P51991	Heterogeneous nuclear ribonucleoprotein A3	HNRNPA3	-0.055541	0.121615
D6R9P3;D6RD18;D6RBZ0;Q99729	Heterogeneous nuclear ribonucleoprotein A/B	HNRNPAB	0.102032	0.906798
G3V576;G3V4W0;B4DY08;B2R5W2;G3V4C1;G3V2Q1;P07910;G3V555;G3V575;G3V5X6;G3V3K6;G3V251;B4DSU6;G3V4M8;A0A0G2JPF8;A0A0G2JNQ3;P0DMR1;O60812;B7ZW38;B2RXH8	Heterogeneous nuclear ribonucleoproteins C1/C2;Heterogeneous nuclear ribonucleoprotein C-like 4;Heterogeneous nuclear ribonucleoprotein C-like 1;Heterogeneous nuclear ribonucleoprotein C-like 3;Heterogeneous nuclear ribonucleoprotein C-like 2	HNRNPC;HNRNPCL4;HNRNPCL1;HNRNPCL3;HNRNPCL2	-0.0837647	0.436429
H0Y8G5;Q14103;H0YA96;D6RAF8;D6RF44;D6RBQ9	Heterogeneous nuclear ribonucleoprotein D0	HNRNPD	-0.081233	0.487414
A0A087WUK2;O14979	Heterogeneous nuclear ribonucleoprotein D-like	HNRNPDL	-0.0968395	0.373002
P52597	Heterogeneous nuclear ribonucleoprotein F;Heterogeneous nuclear ribonucleoprotein F, N-terminally processed	HNRNPF	0.0483891	0.216668
G8JLB6;P31943;E9PCY7;D6RBM0;H0YB39;E5RGV0;E7EN40;D6RIU0	Heterogeneous nuclear ribonucleoprotein H;Heterogeneous nuclear ribonucleoprotein H, N-terminally processed	HNRNPH1	0.1118	0.437078
P31942	Heterogeneous nuclear ribonucleoprotein H3	HNRNPH3	0.0692215	0.0942069
P61978;Q5T6W2	Heterogeneous nuclear ribonucleoprotein K	HNRNPK	0.0123571	0.0551056
P14866;M0QXS5	Heterogeneous nuclear ribonucleoprotein L	HNRNPL	-0.0254679	0.074017
A0A087X0X3;P52272	Heterogeneous nuclear ribonucleoprotein M	HNRNPM	-0.0260067	0.0608186
O43390;B4DT28	Heterogeneous nuclear ribonucleoprotein R	HNRNPR	0.0215114	0.0580951
A0A1W2PPS1;Q00839;A0A1X7SBS1;A0A1W2PP35;Q5RI18;A0A1W2PQL0;A0A1W2PP34;A0A1W2PPL4;A0A1W2PPH7;A0A1W2PRZ7;A0A1W2PQ74;A0A1W2PQD4	Heterogeneous nuclear ribonucleoprotein U	HNRNPU	0.238864	3.86996
Q1KMD3;H3BQZ7	Heterogeneous nuclear ribonucleoprotein U-like protein 2	HNRNPUL2;HNRNPUL2-BSCL2	0.372991	3.2956
P00492	Hypoxanthine-guanine phosphoribosyltransferase	HPRT1	-0.0628856	0.263632
Q99714;Q5H928	3-hydroxyacyl-CoA dehydrogenase type-2	HSD17B10	0.017594	0.336031
P51659;E7ER27;E7EWE5;G5E9S2;E7ET17	Peroxisomal multifunctional enzyme type 2;(3R)-hydroxyacyl-CoA dehydrogenase;Enoyl-CoA hydratase 2	HSD17B4	0.0752099	0.757096
Q6YN16	Hydroxysteroid dehydrogenase-like protein 2	HSDL2	0.0828969	0.329042
P07900	Heat shock protein HSP 90-alpha	HSP90AA1	-0.149989	2.24285
P08238	Heat shock protein HSP 90-beta	HSP90AB1	-0.0552314	0.956246
Q58FF8	Putative heat shock protein HSP 90-beta 2	HSP90AB2P	-0.0438519	0.159818
P14625	Endoplasmin	HSP90B1	-0.0630401	0.214184
A0A0G2JIW1;P0DMV9;P0DMV8;V9GZ37	Heat shock 70 kDa protein 1B;Heat shock 70 kDa protein 1A	HSPA1B;HSPA1A	0.10741	1.13462
P34932;A0A087WYC1;A0A087WTS8	Heat shock 70 kDa protein 4	HSPA4	0.0623913	0.112536
P11021	78 kDa glucose-regulated protein	HSPA5	-0.0361211	0.30038
P11142;E9PKE3;E9PN89;E9PNE6;A8K7Q2	Heat shock cognate 71 kDa protein	HSPA8	-0.0362498	0.296831
P38646	Stress-70 protein, mitochondrial	HSPA9	0.0970488	1.20426
P04792	Heat shock protein beta-1	HSPB1	0.115081	0.410581
Q9NZL4;K7EL16	Hsp70-binding protein 1	HSPBP1	0.225889	0.747209
P10809	60 kDa heat shock protein, mitochondrial	HSPD1	0.0373535	0.467435
P61604;B8ZZ54;B8ZZL8	10 kDa heat shock protein, mitochondrial	HSPE1	-0.166039	0.417122
Q92598;A0A0A0MSM0	Heat shock protein 105 kDa	HSPH1	-0.0255235	0.204285
Q7Z6Z7	E3 ubiquitin-protein ligase HUWE1	HUWE1	0.198955	0.38917
A0A087X054;Q9Y4L1;E9PJ21;A0A087WWI4;K7EQK2	Hypoxia up-regulated protein 1	HYOU1	-0.0933129	1.13506
J3KR24;P41252;A0A0A0MSX9	Isoleucine--tRNA ligase, cytoplasmic	IARS	0.209636	1.10878
Q9NSE4	Isoleucine--tRNA ligase, mitochondrial	IARS2	0.0127354	0.0468273
P32942;K7ERN2	Intercellular adhesion molecule 3	ICAM3	0.0822872	0.188947
P48735;H0YL11	Isocitrate dehydrogenase [NADP], mitochondrial	IDH2	0.0555553	0.0731822
H0YL72;P50213;H0YM64;H0YKD0;H0YLI6;H0YMU3	Isocitrate dehydrogenase [NAD] subunit alpha, mitochondrial	IDH3A	0.179938	0.409778
Q16666	Gamma-interferon-inducible protein 16	IFI16	0.149571	0.917058
P0DOY3;P0DOY2;P0CF74;A0A0B4J231;A0M8Q6;P0CG04;B9A064	Ig lambda-6 chain C region;Ig lambda-7 chain C region;Ig lambda-1 chain C regions;Immunoglobulin lambda-like polypeptide 5	IGLC6;IGLL5;IGLC7;IGLC1	0.249105	0.785159
B4DY09;Q12905;X6R6Z1	Interleukin enhancer-binding factor 2	ILF2	0.185703	4.28193
Q12906	Interleukin enhancer-binding factor 3	ILF3	0.0599416	1.16367
B9A067;Q16891;C9J406;H7C463	MICOS complex subunit MIC60	IMMT	0.146732	1.91876
P20839;C9J381;C9K0R9	Inosine-5-monophosphate dehydrogenase 1;Inosine-5-monophosphate dehydrogenase	IMPDH1	0.232158	1.16511
H0Y4R1;P12268	Inosine-5-monophosphate dehydrogenase 2	IMPDH2	0.199163	0.799303
Q8TEX9;H0YN14;H0YN07;H0YMR4	Importin-4	IPO4	0.0496602	0.116057
H0Y8C6;O00410	Importin-5	IPO5	0.167168	0.804287
P46940;H0YLE8;A0A0J9YXZ5	Ras GTPase-activating-like protein IQGAP1	IQGAP1	0.0579379	1.29292
Q13576;F5H7S7;E7EWC2;D6R939	Ras GTPase-activating-like protein IQGAP2	IQGAP2	0.376337	1.54334
Q15306;F2Z3D5	Interferon regulatory factor 4	IRF4	-0.0251538	0.158704
P26010;F5H6T4	Integrin beta-7;Integrin beta	ITGB7	0.303871	2.98908
D6RD17;P01591;C9JA05;D6RHJ6	Immunoglobulin J chain	JCHAIN;IGJ	0.511387	3.88993
Q15046	Lysine--tRNA ligase	KARS	0.0379187	0.263999
Q96CX2	BTB/POZ domain-containing protein KCTD12	KCTD12	0.0657193	0.333965
Q07666	KH domain-containing, RNA-binding, signal transduction-associated protein 1	KHDRBS1	0.162819	0.714055
A0A087WTP3;Q92945;M0R0I5	Far upstream element-binding protein 2	KHSRP	-0.112647	1.55709
Q9BW19	Kinesin-like protein KIFC1	KIFC1	0.260015	0.378414
P52292;J3QLL0;J3KS65	Importin subunit alpha-1	KPNA2	0.196904	3.2953
Q14974;J3KTM9	Importin subunit beta-1	KPNB1	0.0355101	0.28243
P28838;H0Y9Q1	Cytosol aminopeptidase	LAP3	-0.223247	0.763385
Q9P2J5	Leucine--tRNA ligase, cytoplasmic	LARS	0.160865	0.475458
Q14739;C9JXK0	Lamin-B receptor	LBR	0.103348	0.236873
P13796	Plastin-2	LCP1	-0.16978	1.65879
P00338	L-lactate dehydrogenase A chain	LDHA	-0.127598	1.63983
P07195;A8MW50	L-lactate dehydrogenase B chain;L-lactate dehydrogenase	LDHB	-0.233684	2.41319
Q99538;G3V2T4;G3V4E4	Legumain	LGMN	-0.279099	0.856127
P49257	Protein ERGIC-53	LMAN1	0.169747	0.528217
Q12907;D6RBV2;D6RIU4;D6RDX1	Vesicular integral-membrane protein VIP36	LMAN2	0.225517	1.76868
Q9BU23	Lipase maturation factor 2	LMF2	0.0143118	0.0222348
P02545;Q3BDU5;Q5TCI8	Prelamin-A/C;Lamin-A/C	LMNA	0.121428	2.36345
P20700;E9PBF6;A0A0D9SFE5;A0A0D9SFY5	Lamin-B1	LMNB1	0.109533	0.545717
K7EJE8;K7EKE6;P36776	Lon protease homolog, mitochondrial	LONP1	0.156773	0.952068
P42704	Leucine-rich PPR motif-containing protein, mitochondrial	LRPPRC	0.266111	2.32765
Q8N1G4	Leucine-rich repeat-containing protein 47	LRRC47	0.143078	0.733856
Q96AG4	Leucine-rich repeat-containing protein 59	LRRC59	0.0914564	0.652209
Q32MZ4	Leucine-rich repeat flightless-interacting protein 1	LRRFIP1	0.298056	2.57965
P33241;E9PBD8;E7EMG9	Lymphocyte-specific protein 1	LSP1	0.0887725	0.64297
P48449;C9J315;A0A0G2JQD0	Lanosterol synthase	LSS	0.0164342	0.0514098
Q9Y383;A0A0A6YYJ8	Putative RNA-binding protein Luc7-like 2	LUC7L2	-0.0310307	0.168097
A0A087WU53;Q9H0U3	Magnesium transporter protein 1	MAGT1	0.174843	3.14228
E7EVA0;P27816	Microtubule-associated protein;Microtubule-associated protein 4	MAP4	-0.0861781	0.670142
P56192	Methionine--tRNA ligase, cytoplasmic	MARS	0.19185	0.815742
Q96GW9	Methionine--tRNA ligase, mitochondrial	MARS2	0.535305	0.711715
P31153	S-adenosylmethionine synthase isoform type-2	MAT2A	4.673e-05	0.000665967
A0A0R4J2E8;A8MXP9;P43243;D6REM6;D6R991	Matrin-3	MATR3	0.189468	2.1534
Q96RQ3;E9PHF7;F5GYT8;E9PG35;G5E9X5	Methylcrotonoyl-CoA carboxylase subunit alpha, mitochondrial	MCCC1	0.120753	0.261268
Q9HCC0	Methylcrotonoyl-CoA carboxylase beta chain, mitochondrial	MCCC2	0.0957451	0.564114
P49736;H0Y8E6	DNA replication licensing factor MCM2	MCM2	0.00736872	0.0395533
P25205;J3KQ69	DNA replication licensing factor MCM3	MCM3	0.0930138	1.57737
P33991	DNA replication licensing factor MCM4	MCM4	0.157611	1.0913
P33992;B1AHB1	DNA replication licensing factor MCM5;DNA helicase	MCM5	0.139304	2.6879
Q14566	DNA replication licensing factor MCM6	MCM6	0.00243346	0.0209038
P33993	DNA replication licensing factor MCM7	MCM7	0.0334311	0.179614
Q9BTE3	Mini-chromosome maintenance complex-binding protein	MCMBP	0.215212	0.5993
Q14676	Mediator of DNA damage checkpoint protein 1	MDC1	0.14028	1.42032
B9A041;P40925;B8ZZ51	Malate dehydrogenase, cytoplasmic	MDH1	-0.137094	1.29914
P40926;G3XAL0	Malate dehydrogenase, mitochondrial;Malate dehydrogenase	MDH2	-0.0858329	0.944694
A0A1W2PPH1;A0A1W2PQH3;P23368;A0A1W2PR68;A0A1W2PQT3;A0A1W2PQY8;A0A1W2PQ37;A0A1W2PQF8	NAD-dependent malic enzyme, mitochondrial	ME2	-0.156162	0.794757
H0YI09;Q9H8H3;F8VQX6	Methyltransferase-like protein 7A	METTL7A	0.059131	0.353015
P14174	Macrophage migration inhibitory factor	MIF	-0.117002	0.481735
F5H1S8;Q14165;H0YG07;F5GX14	Malectin	MLEC	-0.119291	0.789004
Q9NYK5;C9JG87	39S ribosomal protein L39, mitochondrial	MRPL39	0.305743	1.1686
P43246;E9PHA6	DNA mismatch repair protein Msh2	MSH2	0.0652183	0.418408
P52701;A0A087WWJ1	DNA mismatch repair protein Msh6	MSH6	0.287334	2.06824
P26038	Moesin	MSN	-0.215536	1.95153
O94776	Metastasis-associated protein MTA2	MTA2	0.208527	0.616175
Q9Y6C9;E9PIE4	Mitochondrial carrier homolog 2	MTCH2	0.334079	2.06361
P00403	Cytochrome c oxidase subunit 2	MT-CO2	0.0323435	0.138757
P11586;F5H2F4	C-1-tetrahydrofolate synthase, cytoplasmic;Methylenetetrahydrofolate dehydrogenase;Methenyltetrahydrofolate cyclohydrolase;Formyltetrahydrofolate synthetase;C-1-tetrahydrofolate synthase, cytoplasmic, N-terminally processed	MTHFD1	0.0633494	0.181176
A0A087WVM4;B7ZM99;Q6UB35	Monofunctional C1-tetrahydrofolate synthase, mitochondrial	MTHFD1L	0.250865	0.426385
Q9BQG0;I3L1L3	Myb-binding protein 1A	MYBBP1A	0.319763	1.67051
P35579	Myosin-9	MYH9	0.130563	0.843537
F8W1R7;J3KND3;G8JLA2;G3V1V0;B7Z6Z4;P60660;F8VPF3;G3V1Y7;F8VZU9;F8W180	Myosin light polypeptide 6	MYL6	0.0301892	0.118052
Q8WU39	Marginal zone B- and B1-cell-specific protein	MZB1	0.0440575	0.161561
A0A0B4J1W3;Q9BXJ9	N-alpha-acetyltransferase 15, NatA auxiliary subunit	NAA15	-0.189221	1.20771
P43490;A0A0C4DFS8	Nicotinamide phosphoribosyltransferase	NAMPT	-0.293865	1.80859
H0YHC3;F8W020;F8W118;F8VY35;F8VV59;B7Z9C2;F8W0J6;F5H4R6;H0YIV4;P55209;H0YH88;F8W543;F8VRJ2;F8VXI6;F8VUX1;F8VVB5	Nucleosome assembly protein 1-like 1	NAP1L1	0.0102612	0.0694238
Q99733;C9J6D1;E9PNW0;E9PJJ2;E9PS34;E9PNJ7;A8MXH2;E9PKT8;C9JZI7	Nucleosome assembly protein 1-like 4	NAP1L4	-0.0145725	0.0753158
Q6XQN6;G5E977;C9J8U2	Nicotinate phosphoribosyltransferase	NAPRT	-0.0453695	0.197349
O43776	Asparagine--tRNA ligase, cytoplasmic	NARS	0.0291967	0.174061
P49321;Q5T624;H0YDS9;H0YF33;E9PRH9	Nuclear autoantigenic sperm protein	NASP	-0.0662397	0.704825
P19338;H7BY16	Nucleolin	NCL	-0.0151494	0.0823466
Q9BTX1	Nucleoporin NDC1	NDC1	0.257415	1.96806
O75489	NADH dehydrogenase [ubiquinone] iron-sulfur protein 3, mitochondrial	NDUFS3	-0.287621	0.849911
B1AHD1;P55769	NHP2-like protein 1;NHP2-like protein 1, N-terminally processed	NHP2L1	0.282492	0.896008
Q32Q12;P22392;J3KPD9;E7ERL0;O60361	Nucleoside diphosphate kinase;Nucleoside diphosphate kinase B;Putative nucleoside diphosphate kinase	NME1-NME2;NME2;NME1;NME2P1	-0.00690873	0.0256809
Q13232;H3BPR2	Nucleoside diphosphate kinase 3;Nucleoside diphosphate kinase	NME3	0.120498	0.407523
Q13423;E9PCX7	NAD(P) transhydrogenase, mitochondrial	NNT	0.10211	1.20904
Q9Y3T9	Nucleolar complex protein 2 homolog	NOC2L	0.317817	1.79522
J3KN36;A0A0G2JN29;A0A087X117;Q15155;P69849;Q5JPE7;A0A0G2JP90;A0A087WW46	Nodal modulator 1;Nodal modulator 3;Nodal modulator 2	NOMO3;NOMO1;NOMO2	0.163534	1.22835
Q15233;C9JYS8;H7C367	Non-POU domain-containing octamer-binding protein	NONO	0.133414	0.219202
P46087	Probable 28S rRNA (cytosine(4447)-C(5))-methyltransferase	NOP2	0.10334	0.464785
O00567	Nucleolar protein 56	NOP56	0.127674	0.942609
Q9Y2X3	Nucleolar protein 58	NOP58	0.0980943	1.31269
E9PLK3;P55786	Puromycin-sensitive aminopeptidase	NPEPPS	-0.0251458	0.192024
P06748	Nucleophosmin	NPM1	0.024485	0.134967
I3L0N3;P46459	Vesicle-fusing ATPase	NSF	0.136386	0.207126
Q5TDF0;Q9BSD7	Cancer-related nucleoside-triphosphatase	NTPCR	0.138204	0.967471
Q9Y266	Nuclear migration protein nudC	NUDC	-0.023873	0.113884
A6NFX8;Q9UKK9;A6NCQ0;A6NJU6	ADP-sugar pyrophosphatase	NUDT5	-0.157446	1.3558
P49790	Nuclear pore complex protein Nup153	NUP153	-0.0492827	0.234587
Q8TEM1	Nuclear pore membrane glycoprotein 210	NUP210	0.392753	2.52532
Q9UKX7	Nuclear pore complex protein Nup50	NUP50	-0.167901	0.151022
Q9BW27;J3KT10;J3QL54	Nuclear pore complex protein Nup85	NUP85	0.179351	1.29592
Q8N1F7;H3BVG0;H3BM93	Nuclear pore complex protein Nup93	NUP93	0.237042	1.19975
J3KQ32;Q9NTK5;C9JTK6	Obg-like ATPase 1	OLA1	-0.199753	0.829395
E5KLJ9;O60313	Dynamin-like 120 kDa protein, mitochondrial;Dynamin-like 120 kDa protein, form S1	OPA1	0.179883	0.341311
F5GYN4;J3KR44;F5GYJ8;Q96FW1;F5H6Q1;F5H3F0	Ubiquitin thioesterase OTUB1	OTUB1	0.0343115	0.152373
P07237;H7BZ94;H0Y3Z3	Protein disulfide-isomerase	P4HB	0.0745608	0.743788
Q9UQ80	Proliferation-associated protein 2G4	PA2G4	-0.158509	0.28622
A0A087WTT1;P11940;E7EQV3;E7ERJ7;H0YAR2	Polyadenylate-binding protein;Polyadenylate-binding protein 1	PABPC1	-0.173841	2.15378
B1ANR0;Q13310;H0Y5F5;H0YEU6	Polyadenylate-binding protein;Polyadenylate-binding protein 4	PABPC4	-0.0479638	0.357205
P22234;E9PBS1;D6RF62	Multifunctional protein ADE2;Phosphoribosylaminoimidazole-succinocarboxamide synthase;Phosphoribosylaminoimidazole carboxylase	PAICS	0.140338	2.64348
P09874	Poly [ADP-ribose] polymerase 1	PARP1	0.191742	0.333601
P11498;E9PS68	Pyruvate carboxylase, mitochondrial	PC	0.0994498	0.304703
Q15365	Poly(rC)-binding protein 1	PCBP1	0.168841	1.74294
Q15366;F8VZX2;H3BRU6;F8W0G4	Poly(rC)-binding protein 2	PCBP2	0.20347	2.05526
P05165;A0A1B0GU58;A0A1B0GWI4;A0A1B0GUX9;A0A1B0GWA1	Propionyl-CoA carboxylase alpha chain, mitochondrial	PCCA	0.0227143	0.116008
E9PDR0;P05166;C9JQS9;E7EX59;E7EUY3;E7ETT1;E7ETT4;E9PEC3;F8WBI9	Propionyl-CoA carboxylase beta chain, mitochondrial	PCCB	0.260559	1.91347
P12004	Proliferating cell nuclear antigen	PCNA	-0.0196196	0.182346
C9J050;C9JEJ2;P49585;H7C1T3;Q9Y5K3	Choline-phosphate cytidylyltransferase A;Choline-phosphate cytidylyltransferase B	PCYT1A;PCYT1B	0.183962	1.7704
Q14690	Protein RRP5 homolog	PDCD11	0.328594	2.76744
Q53EL6;Q5VZS7	Programmed cell death protein 4	PDCD4	0.1858	0.876157
Q8WUM4	Programmed cell death 6-interacting protein	PDCD6IP	0.263071	0.82904
F6T1Q0;Q6L8Q7	2,5-phosphodiesterase 12	PDE12	-0.0662459	0.51996
P30101	Protein disulfide-isomerase A3	PDIA3	0.0659329	1.28599
P13667	Protein disulfide-isomerase A4	PDIA4	0.0626717	0.680292
Q15084	Protein disulfide-isomerase A6	PDIA6	0.0808188	1.03626
P30086	Phosphatidylethanolamine-binding protein 1;Hippocampal cholinergic neurostimulating peptide	PEBP1	0.155158	0.829151
B5MCF9;O00541;B3KXD6	Pescadillo homolog	PES1	0.281598	1.26066
O96011	Peroxisomal membrane protein 11B	PEX11B	0.254663	1.24855
O15067	Phosphoribosylformylglycinamidine synthase	PFAS	-0.0603974	0.352939
P08237	ATP-dependent 6-phosphofructokinase, muscle type	PFKM	0.127252	0.758255
Q01813;B1APP6	ATP-dependent 6-phosphofructokinase, platelet type	PFKP	-0.0334724	0.273086
P07737;K7EJ44	Profilin-1	PFN1	0.00110372	0.00722049
P18669;P15259	Phosphoglycerate mutase 1;Phosphoglycerate mutase 2	PGAM1;PGAM2	-0.308352	4.26473
P52209;K7EMN2;K7EM49;K7EPF6	6-phosphogluconate dehydrogenase, decarboxylating	PGD	0.0112616	0.0724579
P00558	Phosphoglycerate kinase 1	PGK1	-0.184001	2.77924
A6NDG6	Phosphoglycolate phosphatase	PGP	0.00818214	0.0209213
P35232;C9JW96;E9PCW0;C9JZ20;E7ESE2	Prohibitin	PHB	-0.158244	0.541215
P14618;B4DNK4;H3BTN5;H3BQ34	Pyruvate kinase PKM;Pyruvate kinase	PKM	-0.0578508	1.52981
Q10713	Mitochondrial-processing peptidase subunit alpha	PMPCA	0.0539401	0.285855
O75439;G3V0E4	Mitochondrial-processing peptidase subunit beta	PMPCB	0.0897217	1.02006
F8W8R3;A0A087WWF6;P49005;C9IZD2;C9J8Z7;C9JLE1;C9JHC7	DNA polymerase delta subunit 2	POLD2	0.0908297	0.415258
Q9Y2S7;B4DEM9	Polymerase delta-interacting protein 2	POLDIP2	-0.323178	1.04642
Q15181	Inorganic pyrophosphatase	PPA1	0.0410058	0.311553
Q06203;D6RCC8	Amidophosphoribosyltransferase	PPAT	0.179015	1.14296
P62937;F8WE65;C9J5S7	Peptidyl-prolyl cis-trans isomerase A;Peptidyl-prolyl cis-trans isomerase A, N-terminally processed;Peptidyl-prolyl cis-trans isomerase	PPIA	-0.289289	2.55136
P23284	Peptidyl-prolyl cis-trans isomerase B	PPIB	-0.32126	2.33756
O15355	Protein phosphatase 1G	PPM1G	-0.015221	0.020123
P62140	Serine/threonine-protein phosphatase PP1-beta catalytic subunit	PPP1CB	-0.059851	0.370813
P30153;B3KQV6;C9J9C1	Serine/threonine-protein phosphatase 2A 65 kDa regulatory subunit A alpha isoform	PPP2R1A	0.00614961	0.0360998
Q9UPN7	Serine/threonine-protein phosphatase 6 regulatory subunit 1	PPP6R1	0.264673	1.9346
Q06830;A0A0A0MSI0	Peroxiredoxin-1	PRDX1	0.00178973	0.00912835
P32119;A6NIW5	Peroxiredoxin-2	PRDX2	-0.0207713	0.114382
P30048	Thioredoxin-dependent peroxide reductase, mitochondrial	PRDX3	-0.0135892	0.109892
Q13162;H7C3T4	Peroxiredoxin-4	PRDX4	0.100773	0.60758
P30044	Peroxiredoxin-5, mitochondrial	PRDX5	-0.100301	0.270124
P30041	Peroxiredoxin-6	PRDX6	0.0158997	0.0429689
Q9HCU5;B5MC98	Prolactin regulatory element-binding protein	PREB	0.196152	1.89878
P78527	DNA-dependent protein kinase catalytic subunit	PRKDC	0.61905	0.813316
E9PKG1;H7C2I1;Q99873;A0A087X1W2;E9PNR9;E9PQ98;E9PIX6;H0YDE4	Protein arginine N-methyltransferase 1	PRMT1	-0.0420782	0.184759
Q9UMS4	Pre-mRNA-processing factor 19	PRPF19	0.163012	1.28458
O75400	Pre-mRNA-processing factor 40 homolog A	PRPF40A	-0.0304891	0.138843
O94906	Pre-mRNA-processing factor 6	PRPF6	0.647332	3.44643
Q6P2Q9;I3L0J9	Pre-mRNA-processing-splicing factor 8	PRPF8	0.431814	1.4737
X5D2R7;P28062;Q5JNW7;A0A140T998	Proteasome subunit beta type;Proteasome subunit beta type-8	PSM8;PSMB8	-0.763776	6.63654
P25786;F5GX11;B4DEV8	Proteasome subunit alpha type-1;Proteasome subunit alpha type	PSMA1	-0.914649	7.21263
A0A024RA52;P25787;C9JCK5	Proteasome subunit alpha type;Proteasome subunit alpha type-2	PSMA2	-0.840335	5.20143
P25788;G3V4X5	Proteasome subunit alpha type-3	PSMA3	-0.653012	6.60535
P25789;H0YN18;H0YMZ1;H0YL69;H0YMA1;H0YKT8;H0YMI6	Proteasome subunit alpha type-4;Proteasome subunit alpha type;Proteasome subunit beta type	PSMA4	-0.799882	7.41705
P28066	Proteasome subunit alpha type-5	PSMA5	-1.28456	9.5322
G3V5Z7;P60900;G3V295;G3V3I1	Proteasome subunit alpha type;Proteasome subunit alpha type-6	PSMA6	-0.554702	4.77864
O14818;H0Y586	Proteasome subunit alpha type-7	PSMA7	-0.935154	7.24261
P20618	Proteasome subunit beta type-1	PSMB1	-1.14224	4.88999
P40306	Proteasome subunit beta type-10	PSMB10	-1.72582	8.72022
P49721	Proteasome subunit beta type-2	PSMB2	-1.11402	6.7753
P49720	Proteasome subunit beta type-3	PSMB3	-0.729233	6.30274
P28070	Proteasome subunit beta type-4	PSMB4	-0.867278	4.37271
P28074	Proteasome subunit beta type-5	PSMB5	-2.74183	11.5562
P28072	Proteasome subunit beta type-6	PSMB6	-0.400256	2.17666
Q99436	Proteasome subunit beta type-7	PSMB7	-0.510535	5.27208
A2ACR1;P28065;A0A0G2JJA7;A2ACR0	Proteasome subunit beta type;Proteasome subunit beta type-9	PSMB9	-0.490399	3.6141
P62191	26S protease regulatory subunit 4	PSMC1	-0.0424383	0.163722
P35998;A0A1W2PQS1	26S protease regulatory subunit 7	PSMC2	0.0370404	0.138162
P43686	26S protease regulatory subunit 6B	PSMC4	-0.0631625	0.103146
P62195;J3QQM1;J3QSA9;J3QLH6;J3KRP2	26S protease regulatory subunit 8	PSMC5	-0.0145643	0.0635553
A0A087X2I1;P62333;H0YJC0	26S protease regulatory subunit 10B	PSMC6	0.0943133	0.232065
A0A087WW66;Q99460	26S proteasome non-ATPase regulatory subunit 1	PSMD1	-9.56217e-05	0.000485533
O00231	26S proteasome non-ATPase regulatory subunit 11	PSMD11	0.101346	0.157579
O00232	26S proteasome non-ATPase regulatory subunit 12	PSMD12	-0.0242259	0.0477987
Q9UNM6;A0A087WUL9;J3KNQ3;E9PL38	26S proteasome non-ATPase regulatory subunit 13	PSMD13	-0.107361	0.36215
O00487	26S proteasome non-ATPase regulatory subunit 14	PSMD14	-0.141457	0.568482
Q13200	26S proteasome non-ATPase regulatory subunit 2	PSMD2	0.0411174	0.345376
O43242	26S proteasome non-ATPase regulatory subunit 3	PSMD3	-0.0554676	0.488082
Q15008	26S proteasome non-ATPase regulatory subunit 6	PSMD6	-0.0995086	1.22735
Q06323	Proteasome activator complex subunit 1	PSME1	-0.195086	0.42479
A0A087X1Z3;Q9UL46;H0YM70	Proteasome activator complex subunit 2	PSME2	-0.148765	1.54276
P61289;B3KQ25;K7ESG5;K9J957;A0A087WTV2;K7EPX6;K7EKR3;K7ENH2	Proteasome activator complex subunit 3	PSME3	-0.438648	4.27818
Q14997	Proteasome activator complex subunit 4	PSME4	-0.529956	2.15623
A6NLN1;P26599;A0A0U1RRM4	Polypyrimidine tract-binding protein 1	PTBP1	-0.123757	1.61769
P48651	Phosphatidylserine synthase 1	PTDSS1	0.366094	4.01773
A0A087WYT3;Q15185;B4DDC6	Prostaglandin E synthase 3	PTGES3	0.227922	0.974828
C9J5N1;Q9BTE6;L7N2F4	Alanyl-tRNA editing protein Aarsd1	PTGES3L-AARSD1;AARSD1	0.0557824	0.291204
A0A0J9YYL3;A0A0J9YXJ8;A0A0J9YVP6;A0A0J9YXX5;Q9UHX1;A0A0J9YVR6;E9PQ56;A0A0J9YWM1;H0YEM1;E9PMU7;E9PN18;H0YCP8	Poly(U)-binding-splicing factor PUF60	PUF60	-0.0415646	0.0773681
Q96PZ0;E7EUH7	Pseudouridylate synthase 7 homolog	PUS7	-0.0537265	0.500834
P47897;A0A1B0GVU9;B4DDN1	Glutamine--tRNA ligase	QARS	0.139208	1.90204
P61026	Ras-related protein Rab-10	RAB10	-0.0232254	0.111512
Q9H0U4;E9PLD0;Q92928	Ras-related protein Rab-1B;Putative Ras-related protein Rab-1C	RAB1B;RAB1C	-0.164989	1.84785
P51148;F8VVK3;K7ERI8;K7ERQ8	Ras-related protein Rab-5C	RAB5C	0.238099	2.01264
P51149;C9J592;C9J8S3;C9IZZ0;C9J4V0	Ras-related protein Rab-7a	RAB7A	-0.0837002	1.00528
P63000	Ras-related C3 botulinum toxin substrate 1	RAC1	0.142343	0.993233
B5MDF5;J3KQE5;P62826;F5H018;H0YFC6	GTP-binding nuclear protein Ran	RAN	-0.335995	3.71368
P49792	E3 SUMO-protein ligase RanBP2	RANBP2	0.366131	1.43289
P46060	Ran GTPase-activating protein 1	RANGAP1	-0.047094	0.15552
E9PC52;Q16576	Histone-binding protein RBBP7	RBBP7	-0.0616512	0.513631
A0A0U1RQH7;G3XAC6;Q14498;H0Y4X3;A0A0U1RQW2	RNA-binding protein 39	RBM39	0.214572	0.999784
Q9P258	Protein RCC2	RCC2	0.170766	1.39539
P46063	ATP-dependent DNA helicase Q1	RECQL	0.0541234	0.454586
Q00765	Receptor expression-enhancing protein 5	REEP5	0.146333	0.882784
P35250	Replication factor C subunit 2	RFC2	0.2405	2.13976
P40938	Replication factor C subunit 3	RFC3	0.282739	2.62753
P35249;C9JZI1;C9J8M3;C9JTT7	Replication factor C subunit 4	RFC4	0.144714	0.387249
P13489;E9PMJ3;E9PLZ3;E9PIM9	Ribonuclease inhibitor	RNH1	0.0315022	0.482028
K7EP06;O43148	mRNA cap guanine-N7 methyltransferase	RNMT	-0.124657	0.92395
A6NKB8;Q9H4A4	Aminopeptidase B	RNPEP	0.0401077	0.192843
P27635;X1WI28	60S ribosomal protein L10	RPL10	0.144117	0.647919
P62906	60S ribosomal protein L10a	RPL10A	-0.00110531	0.00537963
P62913;Q5VVC8;Q5VVC9	60S ribosomal protein L11	RPL11	0.174852	0.177931
P30050	60S ribosomal protein L12	RPL12	-0.156474	1.51234
P26373;J3QSB4	60S ribosomal protein L13	RPL13	0.106311	0.72374
M0QYS1;P40429;Q8J015	60S ribosomal protein L13a	RPL13A;RPL13a	-0.432948	6.71414
P50914;E7EPB3	60S ribosomal protein L14	RPL14	0.0983632	0.113088
P61313;E7EQV9;E7ENU7;E7EX53	60S ribosomal protein L15;Ribosomal protein L15	RPL15	0.0177158	0.0905547
A0A087WXM6;J3QQT2;J3KRX5;A0A0A6YYL6;P18621;J3KRB3;A0A087WWH0;J3QS96;J3QLC8;A0A0A0MRF8;A0A087WY81	60S ribosomal protein L17	RPL17;RPL17-C18orf32	0.125606	0.228347
J3QQ67;Q07020;H0YHA7;G3V203;F8VYV2;F8VUA6;A0A075B7A0	60S ribosomal protein L18	RPL18	0.0590782	0.209534
M0R117;Q02543;M0R3D6;M0R1A7;M0R0P7	60S ribosomal protein L18a	RPL18A	0.172774	0.249931
J3QR09;J3KTE4;P84098;J3QL15	Ribosomal protein L19;60S ribosomal protein L19	RPL19	-0.165272	0.983746
P46778;G3V1B3;M0R181	60S ribosomal protein L21	RPL21	-0.179979	0.200495
K7EMH1;K7ERI7;P35268;K7EP65;K7EKS7;K7ELC4	60S ribosomal protein L22	RPL22	-0.0967999	0.589653
P62829;C9JD32;J3KT29;B9ZVP7	60S ribosomal protein L23	RPL23	0.211186	1.21587
C9JXB8;C9JNW5;P83731	60S ribosomal protein L24	RPL24	0.192175	0.65098
E9PLL6;P46776;E9PJD9	60S ribosomal protein L27a	RPL27A	0.0457939	0.116517
H0YKD8;P46779;H0YMF4;H0YLP6	60S ribosomal protein L28	RPL28	0.0478163	0.132334
P47914	60S ribosomal protein L29	RPL29	-0.0207008	0.0867734
P39023;G5E9G0;H7C422;B5MCW2;H7C3M2	60S ribosomal protein L3	RPL3	0.067776	0.0971743
P62888;E5RI99;A0A0C4DH44	60S ribosomal protein L30	RPL30	0.175415	0.972125
P49207	60S ribosomal protein L34	RPL34	0.114889	0.314424
P18077;C9K025;F8WBS5;F8WB72	60S ribosomal protein L35a	RPL35A	-0.379582	0.729763
Q9Y3U8;J3QSB5	60S ribosomal protein L36	RPL36	-0.128298	0.666202
P63173;J3KT73;J3QL01	60S ribosomal protein L38	RPL38	0.00961781	0.0386404
P36578;H3BM89	60S ribosomal protein L4	RPL4	0.171335	0.531175
P46777	60S ribosomal protein L5	RPL5	-0.139532	2.00729
Q02878	60S ribosomal protein L6	RPL6	-0.00690619	0.0135379
P18124;A8MUD9	60S ribosomal protein L7	RPL7	-0.219863	0.841141
P62424;Q5T8U3	60S ribosomal protein L7a	RPL7A	-0.0202916	0.0793346
P62917;E9PKZ0;E9PKU4;G3V1A1;E9PP36	60S ribosomal protein L8	RPL8	0.0770451	0.883578
P05388;F8VWS0;F8VU65;F8VPE8;G3V210;F8VQY6;F8VRK7;F8VW21;Q8NHW5;F8VWV4	60S acidic ribosomal protein P0;60S acidic ribosomal protein P0-like	RPLP0;RPLP0P6	0.14609	0.911492
P04843;B7Z4L4	Dolichyl-diphosphooligosaccharide--protein glycosyltransferase subunit 1	RPN1	0.157948	3.10503
P25398	40S ribosomal protein S12	RPS12	-0.051609	0.125524
P62263;H0YB22;E5RH77	40S ribosomal protein S14	RPS14	0.109625	0.213733
P62249;M0R210;M0R3H0;M0R1M5	40S ribosomal protein S16	RPS16	0.0641216	0.0426708
P15880;H0YEN5;E9PQD7;E9PMM9	40S ribosomal protein S2	RPS2	0.173918	0.387802
P62266;D6RD47	40S ribosomal protein S23	RPS23	0.0414807	0.0821072
P62851	40S ribosomal protein S25	RPS25	0.0122419	0.0541878
P62854;Q5JNZ5	40S ribosomal protein S26;Putative 40S ribosomal protein S26-like 1	RPS26;RPS26P11	0.0189403	0.0264486
P42677;Q5T4L4	40S ribosomal protein S27	RPS27	0.123549	0.362534
P62979;J3QS39;J3QTR3;F5H6Q2;F5GYU3;F5H2Z3;F5H265;B4DV12;F5H388;F5H747;F5GXK7;J3QKN0;Q5PY61;Q96C32;P62987;P0CG47;P0CG48;M0R1V7;Q49A90;M0R1M6;M0R2S1	Ubiquitin-40S ribosomal protein S27a;Ubiquitin;40S ribosomal protein S27a;Ubiquitin-60S ribosomal protein L40;Ubiquitin;60S ribosomal protein L40;Polyubiquitin-B;Ubiquitin;Polyubiquitin-C;Ubiquitin	RPS27A;UBB;UBC;UBA52	0.476737	3.78188
P62857	40S ribosomal protein S28	RPS28	-0.0543569	0.408029
P23396;E9PL09;E9PPU1;F2Z2S8;H0YCJ7;H0YEU2;E9PQ96;E9PJH4;H0YF32;E9PK82	40S ribosomal protein S3	RPS3	0.0224291	0.025151
P61247;D6RAT0;D6RG13;E9PFI5;D6RB09;H0Y8L7;H0Y9Y4;D6R9B6;D6RAS7	40S ribosomal protein S3a	RPS3A	0.143391	0.136949
P62701	40S ribosomal protein S4, X isoform	RPS4X	0.0822992	0.135278
M0R0F0;P46782;M0R0R2;M0QZN2	40S ribosomal protein S5;40S ribosomal protein S5, N-terminally processed	RPS5	0.0524089	0.11847
P62753;A2A3R5	40S ribosomal protein S6	RPS6	0.152124	0.165165
P62241;Q5JR95	40S ribosomal protein S8	RPS8	0.173722	0.284075
A0A024R4M0;P46781;B5MCT8;C9JM19	40S ribosomal protein S9	RPS9	0.0550594	0.100865
C9J9K3;A0A0C4DG17;P08865;F8WD59	40S ribosomal protein SA	RPSA	-0.250136	1.58155
A0A087WVV2;A0A0A0MRV0;Q9P2E9;F8W7S5;A0A087WU26	Ribosome-binding protein 1	RRBP1	0.155965	1.14004
P56182	Ribosomal RNA processing protein 1 homolog A	RRP1	0.200404	1.18136
Q5JTH9	RRP12-like protein	RRP12	0.309102	0.739706
Q14684	Ribosomal RNA processing protein 1 homolog B	RRP1B	0.0355308	0.174684
O76021;J3QSV6;I3L3U9	Ribosomal L1 domain-containing protein 1	RSL1D1	-0.255606	0.634484
Q9Y3I0	tRNA-splicing ligase RtcB homolog	RTCB	0.00130812	0.00384444
O95197	Reticulon-3	RTN3	0.270572	2.12206
F8W914;Q9NQC3;H7C106	Reticulon;Reticulon-4	RTN4	0.102521	0.565158
Q9Y265;E7ETR0;H7C4G5	RuvB-like 1	RUVBL1	0.15711	1.87891
Q9Y230;M0R0Y3	RuvB-like 2	RUVBL2	-0.0377766	0.31399
P31949	Protein S100-A11;Protein S100-A11, N-terminally processed	S100A11	0.124867	0.700501
P26447	Protein S100-A4	S100A4	-0.137191	1.28732
Q15424	Scaffold attachment factor B1	SAFB	0.0432733	0.270365
O15127	Secretory carrier-associated membrane protein 2	SCAMP2	0.0878719	0.384548
O14828	Secretory carrier-associated membrane protein 3	SCAMP3	-0.00704416	0.0236126
O75396	Vesicle-trafficking protein SEC22b	SEC22B	-0.0308869	0.0821539
G5EA31;P53992	Protein transport protein Sec24C	SEC24C	0.136279	0.644562
B4DR61;P61619;F8W776;Q8TC24;Q9H9S3	Protein transport protein Sec61 subunit alpha isoform 1;Protein transport protein Sec61 subunit alpha isoform 2	SEC61A1;SEC61A2	0.454767	2.69244
P60468	Protein transport protein Sec61 subunit beta	SEC61B	0.207641	2.64639
B1AMS2;Q14141	Septin-6	SEPT6	-0.141764	0.603694
E7ES33;E7EPK1;Q16181;G3V1Q4	Septin-7	SEPT7	0.0452019	0.201207
Q9UHD8;K7EL40	Septin-9	SEPT9	0.2096	1.36097
Q8NC51	Plasminogen activator inhibitor 1 RNA-binding protein	SERBP1	-0.00567245	0.0170894
A0A024QZX5;A0A087X1N8;P35237	Serpin B6	SERPINB6	-0.096447	0.803
O75533	Splicing factor 3B subunit 1	SF3B1	0.222231	2.38361
E9PPJ0;Q13435;H0YEX5	Splicing factor 3B subunit 2	SF3B2	0.00626691	0.0483537
Q15393	Splicing factor 3B subunit 3	SF3B3	0.0147114	0.112165
P31947	14-3-3 protein sigma	SFN	-0.00581614	0.0257424
P23246	Splicing factor, proline- and glutamine-rich	SFPQ	0.00678571	0.0208032
Q9H9B4;D6RDG7;S4R2X2;D6RFI0	Sideroflexin-1	SFXN1	0.117181	0.547114
B7ZC38;Q9NR46;B7ZC39;F8WFB9	Endophilin-B2	SH3GLB2	0.148081	1.00897
P34897;H0YIZ0;G3V2Y4	Serine hydroxymethyltransferase, mitochondrial;Serine hydroxymethyltransferase	SHMT2	0.0424919	0.39553
P43007	Neutral amino acid transporter A	SLC1A4	0.157048	1.30918
Q9UJS0	Calcium-binding mitochondrial carrier protein Aralar2	SLC25A13	0.309914	1.70139
O43772;C9JPE1	Mitochondrial carnitine/acylcarnitine carrier protein	SLC25A20	0.0956921	0.637439
A0A0D9SEI9;A0A0D9SFE1;E9PJH7;Q9H1K4;Q9H936;K4DIB6;K4DIB3;K4DIB8;K4DIA8;E9PS95;A0A0D9SFA8;K4DIB0;K4DIA2;A0A0D9SG84;E9PI74;E9PQ36	Mitochondrial glutamate carrier 2;Mitochondrial glutamate carrier 1	SLC25A22;SLC25A18	0.501061	0.705842
Q00325	Phosphate carrier protein, mitochondrial	SLC25A3	0.218755	4.53802
P05141	ADP/ATP translocase 2;ADP/ATP translocase 2, N-terminally processed	SLC25A5	0.225028	1.95638
P12236;P12235;V9GYG0	ADP/ATP translocase 3;ADP/ATP translocase 3, N-terminally processed;ADP/ATP translocase 1	SLC25A6;SLC25A4	0.137117	1.4458
Q8WUX1;C9JJU1;C9JMY2;C9JHH7;C9JWG4;C9JNK4	Sodium-coupled neutral amino acid transporter 5	SLC38A5	0.156511	2.09756
F5GZS6;J3KPF3;P08195	4F2 cell-surface antigen heavy chain	SLC3A2	0.240156	3.08117
Q01650	Large neutral amino acids transporter small subunit 1	SLC7A5	0.141991	1.50922
O60264	SWI/SNF-related matrix-associated actin-dependent regulator of chromatin subfamily A member 5	SMARCA5	0.31786	0.738218
Q92922	SWI/SNF complex subunit SMARCC1	SMARCC1	0.121064	0.306731
K7EMQ8;J3QKS7;B4DGM3;Q969G3;H7C048	SWI/SNF-related matrix-associated actin-dependent regulator of chromatin subfamily E member 1	SMARCE1	0.24935	0.585385
Q14683;G8JLG1	Structural maintenance of chromosomes protein 1A;Structural maintenance of chromosomes protein	SMC1A	0.295759	0.335198
O95347	Structural maintenance of chromosomes protein 2	SMC2	0.0249945	0.0823987
E9PD53;Q9NTJ3	Structural maintenance of chromosomes protein;Structural maintenance of chromosomes protein 4	SMC4	0.131708	1.09986
Q7KZF4	Staphylococcal nuclease domain-containing protein 1	SND1	0.108057	0.45296
O75643	U5 small nuclear ribonucleoprotein 200 kDa helicase	SNRNP200	0.276104	0.990394
P62316;K7ERG4	Small nuclear ribonucleoprotein Sm D2	SNRPD2	0.0936693	0.401765
P62318	Small nuclear ribonucleoprotein Sm D3	SNRPD3	-0.0765133	0.142951
Q49AN9;F5H013;P62308;A8MWD9;C9JVQ0	Small nuclear ribonucleoprotein G;Putative small nuclear ribonucleoprotein G-like protein 15	SNRPG;SNRPGP15	-0.224621	0.946789
J3QLE5;P63162;P14678	Small nuclear ribonucleoprotein-associated protein N;Small nuclear ribonucleoprotein-associated proteins B and B	SNRPN;SNRPB	0.0349759	0.178313
A0A087WUC6;Q15005;E9PL01;E9PI68;E9PRB9	Signal peptidase complex subunit 2	SPCS2	0.222837	2.35253
A0A0D9SF54;A0A0D9SGF6;Q13813	Spectrin alpha chain, non-erythrocytic 1	SPTAN1	0.0943425	0.226924
A0A087WUZ3;Q01082;F8W6C1	Spectrin beta chain, non-erythrocytic 1	SPTBN1	0.203974	1.20985
Q14534;E7EVQ6;H0YBN7	Squalene monooxygenase	SQLE	0.174182	0.94126
Q13501;E7EMC7	Sequestosome-1	SQSTM1	0.125417	0.762561
P19623	Spermidine synthase	SRM	-0.078667	1.01168
Q9UHB9	Signal recognition particle subunit SRP68	SRP68	0.300291	0.58233
E9PE20;P49458	Signal recognition particle 9 kDa protein	SRP9	-0.220326	2.92638
P08240	Signal recognition particle receptor subunit alpha	SRPR	0.174843	0.346529
Q9Y5M8;H7C4H2	Signal recognition particle receptor subunit beta	SRPRB	0.301857	4.87769
Q9UQ35	Serine/arginine repetitive matrix protein 2	SRRM2	0.00827897	0.0340401
H7C3A1;Q9BXP5	Serrate RNA effector molecule homolog	SRRT	0.26666	0.802715
J3KTL2;Q07955;J3KSR8	Serine/arginine-rich splicing factor 1	SRSF1	-0.0378178	0.129438
P84103;A0A087X2D0	Serine/arginine-rich splicing factor 3	SRSF3	0.0502078	0.471017
Q13247	Serine/arginine-rich splicing factor 6	SRSF6	-0.0417455	0.229023
Q16629;A0A0B4J1Z1;C9JAB2	Serine/arginine-rich splicing factor 7	SRSF7	0.00895335	0.048989
P05455;E7ERC4	Lupus La protein	SSB	-0.0750452	0.311541
P51571;A6NLM8	Translocon-associated protein subunit delta	SSR4	-0.00964864	0.017199
Q08945	FACT complex subunit SSRP1	SSRP1	0.243847	2.67955
H7C3I1;F6VDH7;Q3KNR6;P50502;Q8IZP2;Q8NFI4	Hsc70-interacting protein;Putative protein FAM10A4;Putative protein FAM10A5	ST13;ST13P4;ST13P5	0.010011	0.0705484
P31948	Stress-induced-phosphoprotein 1	STIP1	0.0358483	0.297472
Q8NBY1;B4E0Y9;Q9P289;H0Y630;B4DR80;Q9Y6E0;C9JDH9;C9JCC0;C9J232;Q5JV98;H7C279;O00506	Serine/threonine-protein kinase 26;Serine/threonine-protein kinase 24;Serine/threonine-protein kinase 24 36 kDa subunit;Serine/threonine-protein kinase 24 12 kDa subunit;Serine/threonine-protein kinase 25	STK26;STK24;STK25	0.105684	0.647669
Q9Y3F4	Serine-threonine kinase receptor-associated protein	STRAP	-0.0925754	1.84829
P46977	Dolichyl-diphosphooligosaccharide--protein glycosyltransferase subunit STT3A	STT3A	0.205033	3.42208
Q8TCJ2	Dolichyl-diphosphooligosaccharide--protein glycosyltransferase subunit STT3B	STT3B	0.120451	0.935542
Q9Y5B9	FACT complex subunit SPT16	SUPT16H	0.333891	0.868765
Q5T8U5;O15260	Surfeit locus protein 4	SURF4	-0.396926	1.16382
O60506;B7Z645;F6UXX1	Heterogeneous nuclear ribonucleoprotein Q	SYNCRIP	0.0109437	0.0715044
P37802;X6RJP6	Transgelin-2	TAGLN2	-0.233484	2.93911
P37837;F2Z393	Transaldolase	TALDO1	-0.218894	1.08794
A0A140T9T7;Q03518	Antigen peptide transporter 1	TAP1	0.225708	0.336249
Q9BX59	Tapasin-related protein	TAPBPL	0.111479	0.509319
Q13148;A0A087WX29;B1AKP7;G3V162;A0A087X260;A0A087WYY0;K7EJM5;K7EN94;A0A087WXQ5;A0A087WV68	TAR DNA-binding protein 43	TARDBP	0.0773312	0.26647
E5RIW3;E5RJD8;O75347;E5RHG6	Tubulin-specific chaperone A	TBCA	-0.0209572	0.0610583
E9PF19;Q9Y4P3;Q96E41	Transducin beta-like protein 2	TBL2	0.185019	1.642
Q12788;J3KNP2	Transducin beta-like protein 3	TBL3	0.165253	1.49932
R4GMY8;E5RHG8;Q15369	Transcription elongation factor B polypeptide 1	TCEB1	-0.202868	0.481929
J3KQ96;E7ETY2;Q13428	Treacle protein	TCOF1	-0.100516	0.610769
P17987;E7EQR6;F5H282;E7ERF2	T-complex protein 1 subunit alpha	TCP1	0.0695502	0.754696
Q9NZ01	Very-long-chain enoyl-CoA reductase	TECR	0.281879	1.87098
P02786;G3V0E5	Transferrin receptor protein 1;Transferrin receptor protein 1, serum form	TFRC	0.164528	2.86326
O43615;M0QXU7	Mitochondrial import inner membrane translocase subunit TIM44	TIMM44	-0.212421	0.900235
P04183;K7ERV3;K7ES52;K7ERJ1	Thymidine kinase, cytosolic;Thymidine kinase	TK1	0.0634934	0.779861
P29401;A0A0B4J1R6	Transketolase	TKT	-0.24687	2.87991
Q9Y490	Talin-1	TLN1	0.0414635	0.161925
J9JIE6;Q9UM00;J3QQY2;J3KS45	Transmembrane and coiled-coil domain-containing protein 1	TMCO1	0.109414	0.907774
Q6NUQ4;H7C085	Transmembrane protein 214	TMEM214	0.239565	2.41916
D6RAA6;P57088	Transmembrane protein 33	TMEM33	0.199481	0.954736
P42167;G5E972	Lamina-associated polypeptide 2, isoforms beta/gamma;Thymopoietin;Thymopentin	TMPO	0.0878611	0.980756
Q6ZT21	Transmembrane protein with metallophosphoesterase domain	TMPPE	0.36956	0.956742
Q9Y320	Thioredoxin-related transmembrane protein 2	TMX2	0.0723028	0.524996
Q96JJ7	Protein disulfide-isomerase TMX3	TMX3	0.126776	0.795144
Q92973	Transportin-1	TNPO1	0.126698	1.10891
O96008;K7EKG4;K7EJ57	Mitochondrial import receptor subunit TOM40 homolog	TOMM40	-0.0523516	0.204061
O94826	Mitochondrial import receptor subunit TOM70	TOMM70A	0.108418	0.458297
P11387	DNA topoisomerase 1	TOP1	0.0827665	0.0969777
P11388	DNA topoisomerase 2-alpha	TOP2A	0.306948	3.36981
E9PCY5;Q02880	DNA topoisomerase 2;DNA topoisomerase 2-beta	TOP2B	0.212592	0.951221
P60174	Triosephosphate isomerase	TPI1	-0.209629	2.76943
P67936	Tropomyosin alpha-4 chain	TPM4	-0.0249268	0.180609
Q9ULW0	Targeting protein for Xklp2	TPX2	0.103721	0.491758
P62995;H7BXF3	Transformer-2 protein homolog beta	TRA2B	0.0217174	0.0846401
J3KPT4;Q9H4I3	TraB domain-containing protein	TRABD	0.263343	1.54948
Q12931;I3L0K7	Heat shock protein 75 kDa, mitochondrial	TRAP1	0.113997	0.818314
Q13263;M0R0K9	Transcription intermediary factor 1-beta	TRIM28	0.0314426	0.115813
Q15645	Pachytene checkpoint protein 2 homolog	TRIP13	0.0805817	1.2837
E9PGT1;Q15631;H7C1D4	Translin	TSN	0.0403407	0.316195
Q14166	Tubulin--tyrosine ligase-like protein 12	TTLL12	-0.0555499	0.413219
F5H5D3;Q9BQE3;A0A1W2PQM2;F8VVB9	Tubulin alpha-1C chain	TUBA1C;TUBA1B	0.0944796	0.860226
P68366	Tubulin alpha-4A chain	TUBA4A	0.177173	1.89396
Q5JP53;P07437;Q5ST81	Tubulin beta chain	TUBB	-0.0369136	0.189612
Q9BVA1;Q13885	Tubulin beta-2B chain;Tubulin beta-2A chain	TUBB2B;TUBB2A	-0.12058	1.01401
P68371;P04350	Tubulin beta-4B chain;Tubulin beta-4A chain	TUBB4B;TUBB4A	0.00395139	0.0275415
P49411	Elongation factor Tu, mitochondrial	TUFM	0.190159	1.63088
Q6IBS0;D6RG15	Twinfilin-2	TWF2	-0.0309079	0.214642
P10599	Thioredoxin	TXN	0.353985	2.51348
O95881	Thioredoxin domain-containing protein 12	TXNDC12	0.123036	1.01222
Q9BRA2;I3L0K2;I3L3M7;I3L2R6	Thioredoxin domain-containing protein 17	TXNDC17	-0.141075	0.847699
Q8NBS9	Thioredoxin domain-containing protein 5	TXNDC5	0.120555	1.61356
O43396;K7ER96	Thioredoxin-like protein 1	TXNL1	-0.0731777	0.160382
E9PIR7;F8W809;A0A087WSW9;A0A182DWI3;A0A087WSY9;Q16881;E2QRB9;E9PKD3	Thioredoxin reductase 1, cytoplasmic	TXNRD1	-0.338514	2.15102
P0DN76;Q01081	Splicing factor U2AF 35 kDa subunit	U2AF1	0.288161	1.07305
O15042;E7ET15	U2 snRNP-associated SURP motif-containing protein	U2SURP	0.232245	2.03911
P22314	Ubiquitin-like modifier-activating enzyme 1	UBA1	0.0443106	0.499662
P61088;Q5JXB2;F8VZ29;F8VSD4;F8VV71	Ubiquitin-conjugating enzyme E2 N;Putative ubiquitin-conjugating enzyme E2 N-like	UBE2N;UBE2NL	-0.0290082	0.092531
Q9Y5K5;Q5LJA5;Q5LJA9;Q5LJB0;H0Y6Y4;H0Y4E0	Ubiquitin carboxyl-terminal hydrolase isozyme L5;Ubiquitin carboxyl-terminal hydrolase	UCHL5	0.174101	0.190264
Q9BZX2	Uridine-cytidine kinase 2	UCK2	0.199402	1.01356
A0A1W2PNX8;Q9H3U1	Protein unc-45 homolog A	UNC45A	0.260234	3.26639
Q9H1C4;E9PNE5	Protein unc-93 homolog B1	UNC93B1	0.208387	1.48518
P31930	Cytochrome b-c1 complex subunit 1, mitochondrial	UQCRC1	0.0969092	0.927464
P22695;H3BRG4;H3BSJ9	Cytochrome b-c1 complex subunit 2, mitochondrial	UQCRC2	-0.00188637	0.00735051
Q96IX5	Up-regulated during skeletal muscle growth protein 5	USMG5	-0.21456	1.17894
O60763	General vesicular transport factor p115	USO1	0.364218	3.22005
Q14694	Ubiquitin carboxyl-terminal hydrolase 10	USP10	0.138783	0.422637
P45974	Ubiquitin carboxyl-terminal hydrolase 5	USP5	-0.209393	2.85427
Q93009;H3BND8	Ubiquitin carboxyl-terminal hydrolase 7;Ubiquitin carboxyl-terminal hydrolase	USP7	0.181306	1.34439
Q9NYH9	U3 small nucleolar RNA-associated protein 6 homolog	UTP6	0.366533	1.94311
Q9P0L0	Vesicle-associated membrane protein-associated protein A	VAPA	0.0811561	0.337491
P26640;A0A140T936	Valine--tRNA ligase	VARS	0.145241	1.01612
P55072	Transitional endoplasmic reticulum ATPase	VCP	-0.179549	5.96138
P21796;C9JI87	Voltage-dependent anion-selective channel protein 1	VDAC1	0.208596	1.00533
P45880;A0A0A0MR02;Q5JSD2;Q5JSD1	Voltage-dependent anion-selective channel protein 2	VDAC2	0.164408	1.37854
Q9Y277;E5RJN6;E5RHZ6;E5RFP6	Voltage-dependent anion-selective channel protein 3	VDAC3	0.116666	0.512241
Q96QK1	Vacuolar protein sorting-associated protein 35	VPS35	0.0289502	0.147268
A0A0A0MTB8;Q8NI36	WD repeat-containing protein 36	WDR36	0.242489	1.50667
Q15061	WD repeat-containing protein 43	WDR43	0.160385	1.24115
O14980	Exportin-1	XPO1	0.204791	2.3745
Q9HAV4	Exportin-5	XPO5	0.199767	0.92116
P13010	X-ray repair cross-complementing protein 5	XRCC5	0.0934633	0.619713
P12956;B1AHC9	X-ray repair cross-complementing protein 6	XRCC6	0.1165	1.22482
P31946	14-3-3 protein beta/alpha;14-3-3 protein beta/alpha, N-terminally processed	YWHAB	-0.282216	2.23167
P62258;K7EM20	14-3-3 protein epsilon	YWHAE	-0.36244	3.48109
P61981	14-3-3 protein gamma;14-3-3 protein gamma, N-terminally processed	YWHAG	0.000313123	0.00110751
Q04917	14-3-3 protein eta	YWHAH	-0.0474745	0.312819
P27348;E9PG15	14-3-3 protein theta	YWHAQ	0.0197449	0.118563
P63104;E7EX29;B0AZS6;B7Z2E6;H0YB80;E7ESK7	14-3-3 protein zeta/delta	YWHAZ	-0.145357	2.11609
O75844	CAAX prenyl protease 1 homolog	ZMPSTE24	0.0286122	0.141
B4DLN1			0.0517143	0.39373
