# Supplementary material for: Comprehensive Structure–Activity Relationship Studies of Cepafungin Enabled by Biocatalytic C–H Oxidations
Source: ACS Cent Sci. 2023 Jan 27;9(2):239–51. doi: 10.1021/acscentsci.2c01219 (PMC9951290; doi:10.1021/acscentsci.2c01219)
Supplement: Supplementary file 3 — oc2c01219_si_003.xlsx [file oc2c01219_si_003.xlsx]

## Sheet: Table S5
Table S5. Full list of proteins identified in the LC-MS/MS-based global proteomics experiment with corresponding 2.5 nM BTZ/DMSO and 3 nM 50/DMSO ratios and P-values.
Majority protein IDs	Protein names	Gene names	Log2 fold change 2.5nM BTZ/DMSO	-Log(P-value) 2.5nM BTZ/DMSO	Log2 fold change 3 nM 50/DMSO	-Log(P-value) 3 nM 50/DMSO
Q9NRG9;F8VZ44;H3BU82	Aladin	AAAS	0.010397	0.101965	-0.0292473	0.237321
Q86V21;E7EW25	Acetoacetyl-CoA synthetase	AACS	-0.133075	0.338078	-0.540125	0.746333
Q6PD74	Alpha- and gamma-adaptin-binding protein p34	AAGAB	-0.0151405	0.0331532	-0.010416	0.0271627
C9JG97;C9JEH3;Q13685;C9JTS3	Angio-associated migratory cell protein	AAMP	0.111962	0.316694	0.170589	0.958399
P49588;A0A6Q8PGN5;A0A6Q8PFY2;A0A6Q8PF33;A0A6Q8PGE8;A0A6Q8PGR9;H3BPK7;A0A6Q8PGB5;A0A6Q8PFK3;A0A6Q8PHJ2;A0A6Q8PH44	Alanine--tRNA ligase, cytoplasmic	AARS	0.175536	4.69221	0.0920334	2.06845
Q5JTZ9	Alanine--tRNA ligase, mitochondrial	AARS2	0.518978	1.41167	0.395236	1.10485
Q9NRN7;E9PLW6;E9PNF3	L-aminoadipate-semialdehyde dehydrogenase-phosphopantetheinyl transferase	AASDHPPT	-0.08332	0.52865	0.0123959	0.0475505
Q9NY61	Protein AATF	AATF	0.244266	0.373892	0.0343943	0.0550255
Q9NRK6	ATP-binding cassette sub-family B member 10, mitochondrial	ABCB10	0.455209	2.10138	0.208406	0.680964
A0A590UJS8;A0A5F9ZA98;O75027;B4DGL8;A0A087WW65;A0A2R8Y473	ATP-binding cassette sub-family B member 7, mitochondrial	ABCB7	0.251005	1.52124	-0.330304	0.562392
Q9NUT2	ATP-binding cassette sub-family B member 8, mitochondrial	ABCB8	0.562178	1.93396	0.194588	0.589636
I3L4X2;P33527;A0A0A0MS99;A0A7I2V2E0;A0A7I2V4C6	Multidrug resistance-associated protein 1	ABCC1	-0.183932	0.29118	-0.369294	0.728554
Q92887	Canalicular multispecific organic anion transporter 1	ABCC2	0.282834	2.35424	0.214028	1.59319
O15439;A0A2R8YDC1;A0A2R8Y6V8	Multidrug resistance-associated protein 4	ABCC4	-0.0967884	0.0993681	0.151616	0.165161
A0A3B3ITW3;P28288	ATP-binding cassette sub-family D member 3	ABCD3	-0.265035	0.251582	-0.674026	0.813924
P61221;D6R9I9	ATP-binding cassette sub-family E member 1	ABCE1	0.0181761	0.20542	0.0731681	0.917353
Q5STZ8;Q8NE71;H0YGW7	ATP-binding cassette sub-family F member 1	ABCF1	-0.00430616	0.0282389	-0.0016578	0.00779472
Q9UG63	ATP-binding cassette sub-family F member 2	ABCF2	-0.16433	2.97022	-0.156485	1.96246
Q9NUQ8	ATP-binding cassette sub-family F member 3	ABCF3	0.170742	3.13207	0.156192	1.67731
Q9UNQ0	ATP-binding cassette sub-family G member 2	ABCG2	-1.16129	1.0057	-0.123364	0.141185
Q9NUJ1	Mycophenolic acid acyl-glucuronide esterase, mitochondrial	ABHD10	0.322774	1.80666	0.183495	0.730018
Q8NFV4	Alpha/beta hydrolase domain-containing protein 11	ABHD11	0.00456524	0.0301096	-0.0435712	0.322132
Q8N2K0;A0A5F9ZHH2;A0A5F9ZHQ8;A0A5F9ZH71;A0A5F9ZH49;A0A5F9ZHQ0;I3L206;A0A5F9ZGT4;A0A5F9ZH28;A0A5F9ZGW7	Monoacylglycerol lipase ABHD12	ABHD12	0.0970513	1.83842	0.021239	0.177296
Q96IU4;F8W9U3;B4DQI4	Alpha/beta hydrolase domain-containing protein 14B	ABHD14B	0.109645	1.22414	0.164671	1.58246
A0A0G2JJD3;O95870;A0A0G2JI89	Abhydrolase domain-containing protein 16A	ABHD16A	0.139931	0.808306	-0.256311	0.533909
Q8WU67;J3KTE1	Phospholipase ABHD3	ABHD3	0.620961	5.70257	0.530173	5.66738
Q9BV23;C9J010;C9JNE7	Monoacylglycerol lipase ABHD6	ABHD6	0.188405	0.245956	-0.130963	0.12718
B6VEX4;A0A0A0MRT6;Q8IZP0	Abl interactor 1	ABI1	-0.000653585	0.00308896	-0.020333	0.109189
J3QSX6;F8W8M4;A0A0A0MRL6;A0A3B3IS55;O14639;A0A494C1P1;A0A494C1G0;H0Y7N6;F6XFR5	Actin-binding LIM protein 1	ABLIM1	0.12252	1.22509	0.00654488	0.0347416
B7Z683;A0A0G2JQ41;A0A1C7CYZ0;Q12979	Active breakpoint cluster region-related protein	ABR	0.09718	0.211089	-0.00319195	0.00582264
Q9P1F3;Q5SZC9	Costars family protein ABRACL	ABRACL	-0.525275	1.57795	-0.195924	0.252318
Q9ULW3	Activator of basal transcription 1	ABT1	0.00496324	0.0127055	0.0331685	0.0910425
P09110;C9JDE9;H7C131;H0Y4D4	3-ketoacyl-CoA thiolase, peroxisomal	ACAA1	0.0219806	0.0782865	-0.0132227	0.0383603
P42765;A0A0B4J2A4;K7EME0	3-ketoacyl-CoA thiolase, mitochondrial	ACAA2	0.305969	4.61821	0.155997	1.58317
Q13085;Q59FY4	Acetyl-CoA carboxylase 1;Biotin carboxylase	ACACA	0.23885	1.93057	-0.0119181	0.0195084
Q9H845;H0Y8Z9	Acyl-CoA dehydrogenase family member 9, mitochondrial	ACAD9	0.285708	3.66123	0.155918	3.24461
Q5T4U5;P11310;B7Z9I1	Medium-chain specific acyl-CoA dehydrogenase, mitochondrial	ACADM	0.26909	4.6854	0.127209	1.67106
P16219;E9PE82	Short-chain specific acyl-CoA dehydrogenase, mitochondrial	ACADS	-0.416618	0.599876	-0.682105	1.13354
P45954	Short/branched chain specific acyl-CoA dehydrogenase, mitochondrial	ACADSB	-0.109629	0.149637	0.000622749	0.00090949
P49748	Very long-chain specific acyl-CoA dehydrogenase, mitochondrial	ACADVL	0.176621	4.8725	0.133683	2.88294
Q15057;A0A0U1RQT1;A0A087X1H5	Arf-GAP with coiled-coil, ANK repeat and PH domain-containing protein 2	ACAP2	0.0481042	0.334338	0.0873464	0.62859
P24752;A0A5F9ZHL1;A0A5F9ZHJ7	Acetyl-CoA acetyltransferase, mitochondrial	ACAT1	0.278714	5.50431	0.181	4.02817
Q9BWD1	Acetyl-CoA acetyltransferase, cytosolic	ACAT2	-0.471823	2.4464	-0.29833	1.80223
Q9H3P7	Golgi resident protein GCP60	ACBD3	0.117332	0.720652	0.02377	0.102758
B7Z2R7;A0A7I2YQE9;A0A7I2YQD7;A0A7I2V5E1;A0A7I2V2Y9;Q5T8D3;A0A7I2V420;A0A7I2V560;A0A7I2YQJ9;A0A7I2V690;A0A7I2V347;A0A7I2V2M2;A0A7I2V5U2;A0A7I2V556;A0A7I2V5L4;A0A7I2YQS1;X6RDD7;A0A7I2V462;Q5T8E0	Acyl-CoA-binding domain-containing protein 5	ACBD5	0.43968	0.925993	0.0785093	0.0957928
A0A2R8Y544;Q9BR61	Acyl-CoA-binding domain-containing protein 6	ACBD6	-0.0204652	0.137902	0.0413656	0.120404
S4R3H4;E7EQT4;Q9UKV3;G3V3B0	Apoptotic chromatin condensation inducer in the nucleus	ACIN1	-0.0657902	0.377638	0.00142447	0.00846714
P53396	ATP-citrate synthase	ACLY	-0.132059	2.75548	-0.0689065	1.52732
P21399	Cytoplasmic aconitate hydratase	ACO1	0.761856	0.663268	0.590755	0.641781
Q99798;A2A274;A0A7I2V5T4;A0A7I2V5A1;A0A7I2V614	Aconitate hydratase, mitochondrial	ACO2	0.226551	6.14064	0.179453	3.86664
Q9NPJ3	Acyl-coenzyme A thioesterase 13;Acyl-coenzyme A thioesterase 13, N-terminally processed	ACOT13	0.0594784	0.331611	-0.137679	0.338997
A0A087X0W7;Q86TX2;A0A087WT95;P49753;G3V4F2	Acyl-coenzyme A thioesterase 1;Acyl-coenzyme A thioesterase 2, mitochondrial	ACOT2;ACOT1	0.271853	0.505434	0.510195	1.19331
Q8N9L9	Acyl-coenzyme A thioesterase 4	ACOT4	-0.0362782	0.0496824	-0.0881149	0.172895
O00154;K7EKP8	Cytosolic acyl coenzyme A thioester hydrolase	ACOT7	-0.17706	2.59229	-0.155081	1.97776
H7C5A7;E9PJN0;O14734;H0Y698;Q9BR14;E9PMC4;E9PIS4	Acyl-coenzyme A thioesterase 8	ACOT8	-0.0791944	0.143285	0.19288	0.655464
Q9Y305;H7C5Q2	Acyl-coenzyme A thioesterase 9, mitochondrial	ACOT9	0.140842	0.781066	-0.23667	1.29406
Q15067	Peroxisomal acyl-coenzyme A oxidase 1	ACOX1	-0.452307	0.979974	0.00386047	0.00626374
O15254	Peroxisomal acyl-coenzyme A oxidase 3	ACOX3	-0.246973	0.706344	-0.241177	0.547812
P24666;G5E9R5	Low molecular weight phosphotyrosine protein phosphatase	ACP1	0.014424	0.0819563	0.14252	0.867035
A0A5F9ZHR7;P11117;E9PHY0;E9PQY3;A0A5F9ZH82;B7Z7D2	Lysosomal acid phosphatase	ACP2	0.0305899	0.0216669	0.114183	0.0637676
Q96CM8;E9PF16	Acyl-CoA synthetase family member 2, mitochondrial	ACSF2	0.119297	0.215375	0.223814	2.14408
Q4G176;A0A3B3ISK9	Acyl-CoA synthetase family member 3, mitochondrial	ACSF3	0.353231	0.611138	0.00807025	0.00738697
E7EPM6;P33121;B7Z3Z9;D6RER0	Long-chain-fatty-acid--CoA ligase 1	ACSL1	0.0360705	0.209497	0.147194	0.720142
O95573	Long-chain-fatty-acid--CoA ligase 3	ACSL3	0.395656	1.43987	0.226909	0.376199
O60488	Long-chain-fatty-acid--CoA ligase 4	ACSL4	0.212052	0.844171	0.0175654	0.0522669
Q9ULC5	Long-chain-fatty-acid--CoA ligase 5	ACSL5	-0.275629	0.366453	-0.218469	0.613398
Q9NUB1	Acetyl-coenzyme A synthetase 2-like, mitochondrial	ACSS1	0.229996	2.49771	0.264845	1.45329
Q9NR19	Acetyl-coenzyme A synthetase, cytoplasmic	ACSS2	0.0629495	0.114022	0.103037	0.263997
A0A0B4J1R2;Q9H6R3	Acyl-CoA synthetase short-chain family member 3, mitochondrial	ACSS3	0.319242	1.13773	0.176787	0.55425
P60709;E7EVS6;A0A2R8Y793;A0A6Q8PFE4	Actin, cytoplasmic 1;Actin, cytoplasmic 1, N-terminally processed	ACTB	-0.0563889	2.17822	-0.0138594	0.127284
P68032;P68133;A6NL76	Actin, alpha cardiac muscle 1;Actin, alpha skeletal muscle	ACTC1;ACTA1	-0.00839488	0.0558292	0.107829	0.456289
P63261;I3L3I0;I3L1U9;I3L4N8	Actin, cytoplasmic 2;Actin, cytoplasmic 2, N-terminally processed	ACTG1	0.0785679	0.128451	-0.26956	0.162681
O96019	Actin-like protein 6A	ACTL6A	-0.198242	3.96131	-0.0644531	0.461269
Q9H568	Actin-like protein 8	ACTL8	0.0831025	0.506183	0.0868505	0.322297
P12814;A0A7I2V4Y4	Alpha-actinin-1	ACTN1	-0.023349	0.0301406	-0.104947	0.144114
O43707	Alpha-actinin-4	ACTN4	-0.367603	6.48838	-0.235632	4.80992
P61163;R4GMT0;A0A1B0GVS3	Alpha-centractin	ACTR1A	0.0284573	0.0632891	0.108559	0.242127
P42025	Beta-centractin	ACTR1B	0.0806135	0.439903	-0.0206267	0.0465694
P61160;F5H6T1	Actin-related protein 2	ACTR2	-0.0512953	0.872222	-0.015879	0.346274
P61158;B4DXW1	Actin-related protein 3	ACTR3	0.039155	0.548866	-0.00303841	0.0348778
Q9GZN1;G3V1Y1;F8W057	Actin-related protein 6	ACTR6	-0.0101213	0.0467314	-0.00613461	0.017898
Q03154;A0A1B0GU86;A0A1B0GW23;C9JMV9;A0A1B0GV31;A0A1B0GVA5;F8WC59;C9JYZ0	Aminoacylase-1	ACY1;ABHD14A-ACY1	0.167488	0.111048	-0.478619	0.32541
G3V2U7;P07311	Acylphosphatase;Acylphosphatase-1	ACYP1	-0.379889	1.3167	-0.144997	0.507793
O14672	Disintegrin and metalloproteinase domain-containing protein 10	ADAM10	-0.00214958	0.0184791	0.0563374	0.614427
Q13444	Disintegrin and metalloproteinase domain-containing protein 15	ADAM15	-0.101306	0.272711	-0.00898552	0.014734
P78536	Disintegrin and metalloproteinase domain-containing protein 17	ADAM17	-0.638159	0.672813	-0.341045	0.262374
P55265	Double-stranded RNA-specific adenosine deaminase	ADAR	0.133705	2.87023	0.0377293	0.506179
Q8NI60	Atypical kinase ADCK3, mitochondrial	ADCK3	-0.196715	0.898054	-0.038153	0.116651
A0A7I2V5Z5;Q96D53;M0R0L2;M0R001;M0R011;A0A7I2V4Z6;A0A7I2V3G8;A0A7I2V544	AarF domain-containing protein kinase 4	ADCK4	0.179603	0.440052	0.085612	0.220639
E7EV99;E7ENY0;P35611;H0Y9H2;A0A0A0MSR2	Alpha-adducin	ADD1	-0.486764	0.510894	0.0035092	0.00264005
P35612	Beta-adducin	ADD2	0.0552231	0.102116	-0.103874	0.281695
Q9UEY8	Gamma-adducin	ADD3	-0.0113759	0.0201228	0.0128624	0.0298554
P11766	Alcohol dehydrogenase class-3	ADH5	-0.277237	0.923304	-0.572103	0.76956
Q9BV57;A0A0G2JQN5	1,2-dihydroxy-3-keto-5-methylthiopentene dioxygenase	ADI1	-0.112885	1.77055	-0.0042518	0.0376189
P55263;A0A5K1VW54;A0A5K1VW94;A0A5F9ZH31;A0A5F9ZH72;A0A5F9ZHJ1	Adenosine kinase	ADK	0.0453453	0.232778	-0.197061	0.386114
Q9H2P0;A0A669KBJ7;A0A2R8Y6X0	Activity-dependent neuroprotector homeobox protein	ADNP	0.3139	0.835304	0.0937484	0.180882
Q9BRR6;H3BRS6	ADP-dependent glucokinase	ADPGK	0.102297	1.13753	0.0715485	0.658954
Q9NX46	Poly(ADP-ribose) glycohydrolase ARH3	ADPRHL2	-0.143793	0.814003	-0.106886	0.263341
P25098;E9PRV7	Beta-adrenergic receptor kinase 1	ADRBK1	0.00427691	0.0103487	0.0806621	0.313258
Q16186	Proteasomal ubiquitin receptor ADRM1	ADRM1	-0.234359	1.03816	-0.316041	1.71245
P30566;A0A1B0GTJ7;A0A1B0GWJ0;A0A0A6YY92;A0A1B0GWF8;A0A1B0GTG9;A0A096LNY5;A0A096LNY6	Adenylosuccinate lyase	ADSL	-0.328201	5.45581	-0.0576347	0.469936
P30520	Adenylosuccinate synthetase isozyme 2	ADSS	-0.381609	4.20452	-0.273797	2.55409
Q9Y4W6	AFG3-like protein 2	AFG3L2	0.185243	2.39754	0.128327	1.4652
E7EUN2;J3KQL4;A0A087X1U1;F5GXM9;Q8TF27;A6NIR3;Q9UPQ3	Arf-GAP with GTPase, ANK repeat and PH domain-containing protein 11;Arf-GAP with GTPase, ANK repeat and PH domain-containing protein 5;Arf-GAP with GTPase, ANK repeat and PH domain-containing protein 1	AGAP1;AGAP5;AGAP11	0.0851075	0.26992	-0.106429	0.330107
E9PC15;Q53H12;A0A3B3ITD0;A0A3B3ISZ0;A0A3B3ISY9;E9PG39	Acylglycerol kinase, mitochondrial	AGK	0.266615	6.14771	0.223919	3.92498
P35573	Glycogen debranching enzyme;4-alpha-glucanotransferase;Amylo-alpha-1,6-glucosidase	AGL	0.170255	0.124315	-0.426254	0.46736
Q9BSE5	Agmatinase, mitochondrial	AGMAT	0.123494	0.114556	0.0454338	0.0320387
Q9UKV8	Protein argonaute-2	AGO2	0.173922	0.0831116	0.158245	0.0576178
Q9NRZ7	1-acyl-sn-glycerol-3-phosphate acyltransferase gamma	AGPAT3	0.302555	0.667565	0.451028	1.31388
Q9NRZ5	1-acyl-sn-glycerol-3-phosphate acyltransferase delta	AGPAT4	0.0527627	0.312244	0.144481	1.76583
Q9NUQ2	1-acyl-sn-glycerol-3-phosphate acyltransferase epsilon	AGPAT5	-0.00897694	0.0344193	0.122663	0.513318
O00116;A0A1B0GWA2;A0A2R8YEL0	Alkyldihydroxyacetonephosphate synthase, peroxisomal	AGPS	0.114011	1.22757	-0.0560401	0.433308
O95994;B5MC07;C9J3E2	Anterior gradient protein 2 homolog	AGR2	-0.457062	0.134875	-0.488069	0.27511
O00468	Agrin;Agrin N-terminal 110 kDa subunit;Agrin C-terminal 110 kDa subunit;Agrin C-terminal 90 kDa fragment;Agrin C-terminal 22 kDa fragment	AGRN	0.294477	0.848286	0.0558529	0.114143
Q8WYP5	Protein ELYS	AHCTF1	0.0486097	0.165349	-0.0808509	0.325542
P23526	Adenosylhomocysteinase	AHCY	-0.086339	1.62435	-0.0598167	1.26418
O43865;H0Y8B3;Q96HN2	Putative adenosylhomocysteinase 2;Adenosylhomocysteinase;Putative adenosylhomocysteinase 3	AHCYL1;AHCYL2	0.0959005	0.651286	0.00590769	0.0325714
Q09666	Neuroblast differentiation-associated protein AHNAK	AHNAK	-0.328433	6.51652	-0.148594	4.65548
O95433;H0YJG7	Activator of 90 kDa heat shock protein ATPase homolog 1	AHSA1	-0.0689942	0.820739	-0.129578	0.676493
Q96BJ3	Axin interactor, dorsalization-associated protein	AIDA	-0.0875435	0.126595	-0.381401	0.794086
A0A7I2PK44;A0A6Q8PG15;O95831;A0A6Q8PFM5;A0A6Q8PFE1;A0A6Q8PHC0;A0A6Q8PHJ9;A0A6Q8PFQ8;A0A6Q8PFS4;A0A6Q8PFA7;A0A7I2RLJ8;E9PMA0;A0A6Q8PFW2	Apoptosis-inducing factor 1, mitochondrial	AIFM1	0.219822	3.15102	0.11575	2.5936
Q12904;A0A5F9ZHC5	Aminoacyl tRNA synthase complex-interacting multifunctional protein 1;Endothelial monocyte-activating polypeptide 2	AIMP1	-0.0726913	1.45281	-0.0362301	0.551701
Q13155;A8MU58	Aminoacyl tRNA synthase complex-interacting multifunctional protein 2	AIMP2	0.011706	0.122072	-0.113039	0.308812
O00170;E9PMH2	AH receptor-interacting protein	AIP	-0.0452909	0.445949	-0.0238813	0.203147
Q5T9B7;P00568	Adenylate kinase isoenzyme 1	AK1	-0.135369	0.343498	0.0312519	0.111478
F8W1A4;P54819;F8VZG5;A0A5F9ZHP2;G3V213;F8VY04;A0A5K1VW67	Adenylate kinase 2, mitochondrial;Adenylate kinase 2, mitochondrial;Adenylate kinase 2, mitochondrial, N-terminally processed	AK2	-0.165013	3.06665	-0.0309919	0.350064
Q9UIJ7	GTP:AMP phosphotransferase AK3, mitochondrial	AK3	0.162192	0.124631	0.221689	0.598922
P27144;F8VS11	Adenylate kinase 4, mitochondrial	AK4	-0.0213795	0.0197097	0.277481	0.982819
Q92667;I3L2A2;I3L2N7	A-kinase anchor protein 1, mitochondrial	AKAP1	0.498444	0.376236	0.138547	0.177854
Q02040;X6RAJ1	A-kinase anchor protein 17A	AKAP17A	0.248564	0.204206	0.0402859	0.0287788
Q9Y2D5;C9JVY5	A-kinase anchor protein 2	AKAP2	0.388029	1.12057	-0.0407446	0.11494
O43823	A-kinase anchor protein 8	AKAP8	-0.44235	0.490236	-0.472454	0.464164
Q9ULX6	A-kinase anchor protein 8-like	AKAP8L	0.0209506	0.0370213	0.224257	0.610893
A0A0A0MRF6;Q99996	A-kinase anchor protein 9	AKAP9	-0.143658	0.102776	-0.268295	0.241989
P14550	Alcohol dehydrogenase [NADP(+)]	AKR1A1	0.00862471	0.0920157	0.00628694	0.0721049
P15121;E9PCX2	Aldose reductase	AKR1B1	0.00654093	0.0563861	0.0330915	0.195052
Q04828;H0Y804;A6NHU4	Aldo-keto reductase family 1 member C1	AKR1C1	-0.249281	1.29641	0.0733366	0.445903
A0A0A0MSS8;P42330;S4R3Z2	Aldo-keto reductase family 1 member C3	AKR1C3	-0.0422106	0.22127	-0.108994	0.516193
P51857	3-oxo-5-beta-steroid 4-dehydrogenase	AKR1D1	0.179509	0.350877	0.111489	0.210536
H3BLU7;O43488	Aflatoxin B1 aldehyde reductase member 2	AKR7A2	-0.241655	0.76353	-0.196131	1.29298
Q96B36	Proline-rich AKT1 substrate 1	AKT1S1	-0.369117	1.30539	-0.0341217	0.0891419
P31751;M0R0P9	RAC-beta serine/threonine-protein kinase	AKT2	-0.155739	0.542086	-0.0196988	0.0292276
Q8IZ83;F5H4B6	Aldehyde dehydrogenase family 16 member A1	ALDH16A1	-0.22747	1.66529	-0.0427106	0.222955
P54886	Delta-1-pyrroline-5-carboxylate synthase;Glutamate 5-kinase;Gamma-glutamyl phosphate reductase	ALDH18A1	0.0437584	0.596315	-0.0696007	1.00723
P30837	Aldehyde dehydrogenase X, mitochondrial	ALDH1B1	0.350622	3.13451	0.34036	2.06003
P51648;A0A5F9ZHN9;A0A5F9ZHI5;J3QRD1;A0A5F9ZGX4;A0A5F9ZI12;A0A5K1VW72	Fatty aldehyde dehydrogenase	ALDH3A2	0.380018	0.4632	0.492312	0.621221
P30038	Delta-1-pyrroline-5-carboxylate dehydrogenase, mitochondrial	ALDH4A1	0.259521	0.578967	0.651455	1.89588
P51649;C9J8Q5;A0A5F9ZI23	Succinate-semialdehyde dehydrogenase, mitochondrial	ALDH5A1	0.144623	0.205025	0.266335	0.352014
Q02252	Methylmalonate-semialdehyde dehydrogenase [acylating], mitochondrial	ALDH6A1	0.385358	4.06789	0.278411	1.48892
P49419;A0A1B0GW77;A0A1B0GTG2;A0A1B0GW82;A0A1B0GUA1;A0A1B0GTJ4;A0A1B0GTY9;A0A1B0GV49;A0A1B0GUY0;A0A0J9YWF7	Alpha-aminoadipic semialdehyde dehydrogenase	ALDH7A1	0.0990191	0.189905	0.0440275	0.0465216
P49189	4-trimethylaminobutyraldehyde dehydrogenase	ALDH9A1	0.1125	2.38053	0.109673	0.774323
P04075;J3KPS3;H3BQN4;H3BPS8;H3BUH7	Fructose-bisphosphate aldolase A;Fructose-bisphosphate aldolase	ALDOA	-0.541834	8.52189	-0.280806	4.2472
P09972;A8MVZ9	Fructose-bisphosphate aldolase C;Fructose-bisphosphate aldolase	ALDOC	-0.302459	3.31999	-0.178035	1.46208
Q9BT22;K7EID2	Chitobiosyldiphosphodolichol beta-mannosyltransferase	ALG1	0.0703974	0.524091	-0.0146408	0.058023
Q9BV10;H7C5R7;H7C4I6	Dol-P-Man:Man(7)GlcNAc(2)-PP-Dol alpha-1,6-mannosyltransferase	ALG12	0.213684	0.665962	-0.239359	0.510218
Q9H553	Alpha-1,3/1,6-mannosyltransferase ALG2	ALG2	0.108224	0.360016	0.126872	0.507204
Q92685;H7C0X4	Dol-P-Man:Man(5)GlcNAc(2)-PP-Dol alpha-1,3-mannosyltransferase	ALG3	0.398727	1.84863	0.0419569	0.0736498
Q9Y673	Dolichyl-phosphate beta-glucosyltransferase	ALG5	-0.0681988	0.295829	-0.0902942	0.247439
Q9Y672;A0A3B3IS62;A0A3B3ITD6;A0A3B3ITI5;S4R350	Dolichyl pyrophosphate Man9GlcNAc2 alpha-1,3-glucosyltransferase	ALG6	0.0775528	0.293169	-0.00182362	0.00361814
H0YDD3;Q9BVK2;H0YDQ1	Probable dolichyl pyrophosphate Glc1Man9GlcNAc2 alpha-1,3-glucosyltransferase	ALG8	0.206627	0.672298	-0.119507	0.305177
A0A087WZ62;Q9H6U8;H0YCW6	Alpha-1,2-mannosyltransferase ALG9	ALG9	-0.0835503	0.111924	-0.238441	0.415342
Q6P6C2	RNA demethylase ALKBH5	ALKBH5	0.107743	0.444059	0.162652	0.588233
Q86V81;E9PB61	THO complex subunit 4	ALYREF	-0.513421	2.11136	-0.25883	2.97795
A0A3B3IU33;Q9Y303;H3BTZ6;H3BSV9;H3BQ15;H3BSD5	Putative N-acetylglucosamine-6-phosphate deacetylase	AMDHD2	0.197334	1.00794	-0.0299268	0.03455
A0A5F9UK94;H0Y360;Q01433;A0A590UK85;E9PJF6;A0A590UJY6	AMP deaminase 2	AMPD2	-0.0438442	0.0409195	0.190822	0.381392
Q9H1A4	Anaphase-promoting complex subunit 1	ANAPC1	0.0916713	0.0816064	0.0235497	0.0218393
Q9UJX6	Anaphase-promoting complex subunit 2	ANAPC2	2.96222	6.16698	3.76984	3.91159
Q9UJX5;D6RAP6	Anaphase-promoting complex subunit 4	ANAPC4	-0.258221	1.99504	-0.179302	0.463841
Q9UJX4;F5H0F9;H0YFB5;F5H0N1	Anaphase-promoting complex subunit 5	ANAPC5	0.0323014	0.0419595	-0.204311	0.186156
Q9UJX3	Anaphase-promoting complex subunit 7	ANAPC7	-0.346632	0.629813	-0.280863	0.40393
Q12955;A0A087WTF3	Ankyrin-3	ANK3	0.251302	0.129871	-0.16803	0.0642133
Q9P2R3	Rabankyrin-5	ANKFY1	-0.0538918	0.0781955	-0.281256	0.745862
Q8IWZ3;E9PDP5	Ankyrin repeat and KH domain-containing protein 1	ANKHD1	-0.103277	0.0837516	-0.188111	0.157089
O15084;B4DIW9	Serine/threonine-protein phosphatase 6 regulatory ankyrin repeat subunit A	ANKRD28	0.326473	1.09334	0.148207	0.52049
A0A2R8Y7Y4;Q8N8A2;H7C209	Serine/threonine-protein phosphatase 6 regulatory ankyrin repeat subunit B	ANKRD44	0.171253	1.22904	-0.153156	0.741718
Q92625;A0A3B3ISP1;A0A3B3ITU5	Ankyrin repeat and SAM domain-containing protein 1A	ANKS1A	0.281349	1.02418	-0.134849	0.73337
Q9H8Y5;B8ZZS4	Ankyrin repeat and zinc finger domain-containing protein 1	ANKZF1	0.171921	0.136576	0.620299	0.764115
Q9NQW6	Actin-binding protein anillin	ANLN	0.129226	0.0641144	-0.511562	0.33747
Q4KMQ2	Anoctamin-6	ANO6	0.0751705	0.0711238	0.482733	1.1213
H0YN26;P39687	Acidic leucine-rich nuclear phosphoprotein 32 family member A	ANP32A	-0.218491	1.84951	-0.0172898	0.0805253
Q92688	Acidic leucine-rich nuclear phosphoprotein 32 family member B	ANP32B	-0.246264	1.6605	0.0114247	0.0605585
Q9BTT0;E9PPH5;Q5TB19;E9PLC4	Acidic leucine-rich nuclear phosphoprotein 32 family member E	ANP32E	0.0886017	0.756676	0.121611	0.787239
P04083	Annexin A1	ANXA1	-0.655233	0.375675	-0.462791	0.485063
P50995	Annexin A11	ANXA11	0.110326	1.23728	0.0588455	0.354228
H0YMT9	Annexin	ANXA2	0.0472366	0.398492	-0.635032	0.413391
P07355;H0YMW4;H0YN42;H0YMU9;H0YMD0;A6NMY6;H0YM50;H0YL33;H0YNB8;H0YKS4;H0YNP5;H0YN28	Annexin A2;Annexin;Putative annexin A2-like protein	ANXA2;ANXA2P2	-0.253939	4.00335	-0.060462	0.632385
P12429;D6RA82;D6RFG5	Annexin A3;Annexin	ANXA3	-1.36897	2.17959	-0.947371	1.93554
P09525;Q6P452	Annexin A4;Annexin	ANXA4	1.07299	2.2597	0.820873	2.10109
P08758;D6RBL5;D6RBE9;E9PHT9	Annexin A5;Annexin	ANXA5	-0.200256	3.36463	-0.0669959	0.76518
P08133;E7EMC6	Annexin A6;Annexin	ANXA6	-0.421936	0.22388	-0.37739	0.12277
P20073	Annexin A7	ANXA7	-0.00293128	0.0191953	0.0798152	0.869115
Q5VT79;A0A075B752;B4DTF2;P13928;A0A087WUP0;A0A087WTN9	Annexin A8-like protein 2;Annexin;Annexin A8	ANXA8L2;ANXA8L1;ANXA8	-0.0578357	0.156405	0.125787	0.373854
Q10567;C9J1E7	AP-1 complex subunit beta-1	AP1B1	-0.165436	0.743927	-0.0215111	0.0663338
O43747	AP-1 complex subunit gamma-1	AP1G1	-0.179041	2.99049	-0.153575	1.30742
O75843;G3V532	AP-1 complex subunit gamma-like 2	AP1G2	0.271922	0.616747	0.0443443	0.052093
Q9BXS5;E7ENJ6;K7EJL1	AP-1 complex subunit mu-1	AP1M1	-0.0987574	1.60371	-0.109445	0.941667
A0A5F9ZI43;H7BZG6;H0Y673;A0A5F9ZHX2;A6NH01;A0A5F9ZHW1;P56377	AP-1 complex subunit sigma-2	AP1S2	0.183357	0.208116	0.299093	0.238871
O95782	AP-2 complex subunit alpha-1	AP2A1	-0.266715	1.3161	-0.151602	0.627926
O94973;A0A0G2JS82;A0A0G2JQM1	AP-2 complex subunit alpha-2	AP2A2	0.00618839	0.0188985	0.117702	0.281121
P63010;A0A087X253;A0A087WU93;A0A087WZQ6;A0A087WYD1	AP-2 complex subunit beta	AP2B1	-0.110542	1.25351	-0.0836455	1.18261
A0A087WY71;E9PFW3;Q96CW1;C9JJ47	AP-2 complex subunit mu	AP2M1	0.0632451	0.29244	-0.0818955	0.334779
M0R0N4;M0QYZ2;P53680;M0QZ21;X6R390	AP-2 complex subunit sigma	AP2S1	-0.203039	0.769677	-0.399978	0.418107
O00203	AP-3 complex subunit beta-1	AP3B1	0.0948397	0.924617	0.00488218	0.0360072
O14617;A0A2R8Y611;A0A2R8Y4J3	AP-3 complex subunit delta-1	AP3D1	-0.120769	1.22727	-0.142593	1.65874
Q9Y2T2	AP-3 complex subunit mu-1	AP3M1	0.182347	0.941967	-0.0732482	0.184101
Q92572;F5H459	AP-3 complex subunit sigma-1	AP3S1	0.128303	0.255773	-0.162542	0.324236
O43299;A0A3B3IS81	AP-5 complex subunit zeta-1	AP5Z1	0.0145684	0.0175121	0.200531	0.440307
Q7Z5R6	Amyloid beta A4 precursor protein-binding family B member 1-interacting protein	APBB1IP	-0.0236088	0.0547006	0.148858	0.391587
C9JIF9;P13798;H7C1U0	Acylamino-acid-releasing enzyme	APEH	-0.238917	3.46569	-0.149403	1.41515
P27695;G3V3M6;G3V5Q1;G3V3C7;A0A0C4DGK8;G3V5M0;G3V359	DNA-(apurinic or apyrimidinic site) lyase;DNA-(apurinic or apyrimidinic site) lyase, mitochondrial	APEX1	-0.140578	2.54939	-0.0485942	1.18496
G3V1C3;Q9BZZ5;H0YER7	Apoptosis inhibitor 5	API5	-0.0363013	0.0540626	0.0319869	0.080742
Q96GX9;S4R3D6	Methylthioribulose-1-phosphate dehydratase	APIP	-0.100305	0.337726	-0.089625	0.201902
Q06481	Amyloid-like protein 2	APLP2	-0.0178425	0.141773	-0.204371	0.618981
Q9HDC9;H0Y512	Adipocyte plasma membrane-associated protein	APMAP	0.255857	4.3395	0.172581	4.00886
Q8NCW5	NAD(P)H-hydrate epimerase	APOA1BP	-0.145156	1.74194	0.0314643	0.203373
B0QYD3;Q9UH17;P31941	DNA dC->dU-editing enzyme APOBEC-3B;DNA dC->dU-editing enzyme APOBEC-3A	APOBEC3B;APOBEC3A	-0.00316715	0.0121947	0.10981	0.576359
Q9NRW3	DNA dC->dU-editing enzyme APOBEC-3C	APOBEC3C	-0.140138	0.280659	-0.164264	0.344966
P02649;H0Y7L5;E9PEV4;E7ERP7	Apolipoprotein E	APOE	0.622098	5.35661	0.350926	4.44675
J3KQL8;Q9BQE5	Apolipoprotein L2	APOL2	0.158954	0.623042	0.233974	1.15362
H7C1U8;Q9BUR5;A0A0J9YWW6	Apolipoprotein O	APOO	0.349845	2.47345	0.256911	1.36686
A0A087WUX8;A0A087WYF7;Q6UXV4	MICOS complex subunit MIC27	APOOL	0.270975	0.934101	0.286533	0.654022
H7C0V9;A0A0A0MRG2;E9PG40;P05067	Amyloid beta A4 protein;N-APP;Soluble APP-alpha;Soluble APP-beta;C99;Beta-amyloid protein 42;Beta-amyloid protein 40;C83;P3(42);P3(40);C80;Gamma-secretase C-terminal fragment 59;Gamma-secretase C-terminal fragment 57;Gamma-secretase C-terminal fragment 50;C31	APP	-0.567529	3.84126	-0.603233	4.73653
Q9UKG1	DCC-interacting protein 13-alpha	APPL1	-0.0717846	0.232096	-0.152409	0.534062
P07741;H3BQB1;H3BQF1;H3BQZ9	Adenine phosphoribosyltransferase	APRT	0.0461369	0.608652	0.0670862	0.380774
A0A5K1VW64;C9J8U3;A0A0A0MRW7;Q7Z2E3	Aprataxin	APTX	-0.0458505	0.100083	-0.21853	0.863508
O60306	Intron-binding protein aquarius	AQR	0.0635398	0.325141	0.121028	0.403068
Q96II5;P10398	Serine/threonine-protein kinase A-Raf	ARAF	0.164202	0.208826	0.192456	0.170612
P48444;B0YIW6	Coatomer subunit delta	ARCN1	0.0667798	1.25983	0.102744	2.28185
P84077;P61204;F5H423	ADP-ribosylation factor 1;ADP-ribosylation factor 3	ARF1;ARF3	-0.0116898	0.0552212	0.134113	1.07893
P18085;C9JPM4;C9JAK5	ADP-ribosylation factor 4	ARF4	0.0117257	0.0238367	0.149327	0.350187
P84085;C9J1Z8	ADP-ribosylation factor 5	ARF5	-0.0931037	0.0927467	0.0610832	0.0524059
P62330	ADP-ribosylation factor 6	ARF6	-0.0930848	0.201932	-0.120746	0.297008
Q8N6T3;F8VWH9;F8W1U7;E5RHT6;E5RHC5	ADP-ribosylation factor GTPase-activating protein 1	ARFGAP1	-0.432703	0.61462	-0.357468	0.389729
A0A0D9SF70;G5E9L0;Q8N6H7;H0YDN9;E9PQP3;E9PMU9	ADP-ribosylation factor GTPase-activating protein 2	ARFGAP2	-0.0740945	0.469266	-0.162886	0.896772
Q9NP61;B0QYV8;H0Y6A0	ADP-ribosylation factor GTPase-activating protein 3	ARFGAP3	0.2039	1.32391	0.227144	0.940394
Q9Y6D5	Brefeldin A-inhibited guanine nucleotide-exchange protein 2	ARFGEF2	0.163096	0.683183	0.129926	0.34404
A0A087X1E4;P53365;E9PRV8	Arfaptin-2	ARFIP2	0.125979	0.125698	0.328036	0.26289
Q13795	ADP-ribosylation factor-related protein 1	ARFRP1	-0.191885	0.239079	-0.428102	0.71651
Q07960;H0YE29;E9PNR6	Rho GTPase-activating protein 1	ARHGAP1	-0.0117445	0.0862084	0.0571222	0.312168
Q53QZ3;B8ZZK0	Rho GTPase-activating protein 15	ARHGAP15	0.157373	0.650613	-0.153535	0.330218
Q68EM7	Rho GTPase-activating protein 17	ARHGAP17	0.178372	0.39501	-0.344498	0.585242
Q8N392	Rho GTPase-activating protein 18	ARHGAP18	-0.513161	0.50698	-0.289925	0.270011
E7EQN5;P98171;E9PCM6;A0A0B4J1X7	Rho GTPase-activating protein 4	ARHGAP4	0.0543912	0.378165	-0.0739002	0.454174
P52565;J3KRE2;J3KTF8;J3QQX2	Rho GDP-dissociation inhibitor 1	ARHGDIA	-0.376857	4.54597	-0.196893	2.59286
P52566;F5H3P3;F5H6Q0;H0YGX7;F5H2R5	Rho GDP-dissociation inhibitor 2	ARHGDIB	-0.366536	3.9064	-0.172607	2.34498
M0QZR4;Q92888;M0QYC1	Rho guanine nucleotide exchange factor 1	ARHGEF1	0.176604	0.759426	-0.154673	0.264498
V9GYM8;A0A5F9ZI21;Q92974	Rho guanine nucleotide exchange factor 2	ARHGEF2	0.0399971	0.587059	-0.0302534	0.439538
B1ALK7;A0A2R8YG42;E7EUY6;Q14155;E9PDQ5	Rho guanine nucleotide exchange factor 7	ARHGEF7	0.382524	0.518517	-0.0164953	0.0120923
O14497;H0Y488;A0A1B0GTU5	AT-rich interactive domain-containing protein 1A	ARID1A	-0.398851	0.80217	-0.224436	0.425029
F8WCU9;Q68CP9;F8W108	AT-rich interactive domain-containing protein 2	ARID2	0.075305	0.280636	-0.131653	0.319563
Q8IVW6	AT-rich interactive domain-containing protein 3B	ARID3B	0.213706	0.803299	-0.0559505	0.0729864
Q9Y4X5	E3 ubiquitin-protein ligase ARIH1	ARIH1	-0.0624021	0.228317	-0.0282402	0.108904
O95376	E3 ubiquitin-protein ligase ARIH2	ARIH2	0.256297	1.79259	0.371887	2.60484
F8VYN9;P40616;B4DZG7	ADP-ribosylation factor-like protein 1	ARL1	0.250325	1.59202	0.206183	1.12723
P36404;V9GYD0	ADP-ribosylation factor-like protein 2	ARL2;ARL2-SNX15	0.144292	0.423179	0.120715	0.31273
P36405	ADP-ribosylation factor-like protein 3	ARL3	-0.227306	0.757401	-0.0283346	0.0734528
O75915	PRA1 family protein 3	ARL6IP5	-0.061732	0.362395	0.0242904	0.134936
Q96BM9	ADP-ribosylation factor-like protein 8A	ARL8A	-0.0874993	0.373815	-0.397143	1.03559
Q9NVJ2	ADP-ribosylation factor-like protein 8B	ARL8B	0.027689	0.116484	0.095734	0.379392
Q9NVT9;E5RJ86	Armadillo repeat-containing protein 1	ARMC1	0.0216532	0.096976	0.0405779	0.226548
Q8N2F6;A0A0J9YWR7;A0A0J9YXE4	Armadillo repeat-containing protein 10	ARMC10	-0.0318817	0.0349061	-0.0343348	0.0591458
Q6NXE6;F5GWV0;F5H4P3	Armadillo repeat-containing protein 6	ARMC6	-0.206691	1.24539	-0.095143	0.642079
G5E9V6;Q8IUR7;C9JAA7;C9JBY2;C9J2I1;G5E9V7;B7Z637	Armadillo repeat-containing protein 8	ARMC8	-0.181026	0.476648	-0.0436675	0.0909942
Q9UH62	Armadillo repeat-containing X-linked protein 3	ARMCX3	-0.0764319	0.360517	0.0757723	0.317005
Q9H993;F5GZY1	Protein-glutamate O-methyltransferase	ARMT1	-0.0646276	0.246705	-0.108577	0.335545
O15143;C9JEY1;C9K057	Actin-related protein 2/3 complex subunit 1B	ARPC1B	-0.11523	1.17705	-0.165718	1.79979
O15144	Actin-related protein 2/3 complex subunit 2	ARPC2	0.0294231	0.128606	0.0225286	0.0908028
O15145;C9JZD1;F8VR50	Actin-related protein 2/3 complex subunit 3	ARPC3	0.116195	0.863433	0.117905	0.567856
F8WCF6;P59998;F8WDD7;A0A0A6YYG9;H7C0A3	Actin-related protein 2/3 complex subunit 4	ARPC4-TTLL3;ARPC4	-0.03239	0.395757	0.0449238	0.272741
O15511;B1ALC0	Actin-related protein 2/3 complex subunit 5	ARPC5	-0.102944	2.20031	-0.0467618	0.577491
Q9BPX5	Actin-related protein 2/3 complex subunit 5-like protein	ARPC5L	-0.198723	1.08649	-0.0596431	0.190932
H3BMD8;P56211;H3BQ52;H3BTD3	cAMP-regulated phosphoprotein 19	ARPP19	-0.272058	1.46485	0.139612	0.58472
Q13510;A0A1B0GUE3;A0A1B0GUH5;A0A1B0GTZ5;A0A1B0GTM3;A0A1B0GUA4;A0A1B0GW68;E7EMM4;A0A1B0GUW4;A0A1B0GTP7;A0A1B0GUB3;A0A1B0GW66;A0A1B0GV06;A0A1B0GVG2;A0A1B0GUG1;A0A1B0GU06;A0A1B0GU62;A0A1B0GVE7;A0A1B0GVJ1;A0A1B0GW48;A0A1B0GUJ3;A0A1B0GV95;A0A1B0GVA3	Acid ceramidase;Acid ceramidase subunit alpha;Acid ceramidase subunit beta	ASAH1	0.269653	0.37002	-0.22299	0.412263
Q9H1I8;B1AH59	Activating signal cointegrator 1 complex subunit 2	ASCC2	0.136741	0.35384	-0.523156	1.12975
Q8N3C0	Activating signal cointegrator 1 complex subunit 3	ASCC3	0.0592661	0.0930582	0.0169484	0.0237842
Q9Y294	Histone chaperone ASF1A	ASF1A	-0.01835	0.0700349	0.0438521	0.139456
Q9NVP2;K7ES22	Histone chaperone ASF1B	ASF1B	-0.126696	1.33166	0.0202157	0.0930026
F5H8F7;Q9UBL3	Set1/Ash2 histone methyltransferase complex subunit ASH2	ASH2L	-0.095288	0.0927254	0.418524	1.03385
P04424;A0A5F9ZHM8;F8W943;A0A5F9ZHC6	Argininosuccinate lyase	ASL	-0.218066	1.32106	-0.123099	0.433723
O95671	N-acetylserotonin O-methyltransferase-like protein	ASMTL	0.0904725	1.16548	0.0734599	0.666855
O43681	ATPase ASNA1	ASNA1	0.0329196	0.275175	0.0471767	0.256665
P08243;F8WEJ5	Asparagine synthetase [glutamine-hydrolyzing]	ASNS	0.0780166	1.17987	0.232776	2.69333
Q9BZE9	Tether containing UBX domain for GLUT4	ASPSCR1	-0.250323	0.65132	0.0835286	0.267351
P00966;Q5T6L6	Argininosuccinate synthase	ASS1	0.0046428	0.0372388	0.0547638	1.20229
Q9NVM9	Protein asunder homolog	ASUN	-0.330159	1.53843	-0.295305	0.774393
Q8NBU5	ATPase family AAA domain-containing protein 1	ATAD1	0.725449	0.909583	-0.306565	0.140981
Q6PL18;A0A0B4J211	ATPase family AAA domain-containing protein 2	ATAD2	-0.493789	0.395704	-0.0917374	0.0621706
Q9NVI7;Q5SV16	ATPase family AAA domain-containing protein 3A	ATAD3A	0.159823	3.05168	0.074851	1.32228
Q5T9A4;A0A5K1VW56	ATPase family AAA domain-containing protein 3B	ATAD3B	0.203021	2.39449	0.0965176	1.04131
F8WAC9;F5GXE4;O95260	Arginyl-tRNA--protein transferase 1	ATE1	-0.349328	0.596459	0.092998	0.113235
Q9NT62	Ubiquitin-like-conjugating enzyme ATG3	ATG3	-0.169619	1.07774	-0.492879	0.801037
Q9Y4P1;C9JIK8	Cysteine protease ATG4B	ATG4B	0.0459844	0.0506174	0.0783144	0.0840611
P31939	Bifunctional purine biosynthesis protein PURH;Phosphoribosylaminoimidazolecarboxamide formyltransferase;IMP cyclohydrolase	ATIC	-0.0814323	1.45745	-0.0524286	1.18757
Q8NHH9;B5MCN0	Atlastin-2	ATL2	0.498532	0.276057	0.770751	0.44927
Q6DD88;F5H6I7	Atlastin-3	ATL3	0.119137	0.987316	0.0563971	0.310582
Q13315	Serine-protein kinase ATM	ATM	0.342137	1.88821	0.26784	1.23832
O00244;E5RGN3;E5RIM7	Copper transport protein ATOX1	ATOX1	-0.320076	3.38956	-0.0887095	0.545338
Q9HD20	Manganese-transporting ATPase 13A1	ATP13A1	0.211662	5.87905	0.0754808	2.02655
P05023	Sodium/potassium-transporting ATPase subunit alpha-1	ATP1A1	-0.116049	2.50532	-0.177947	2.9254
P54709	Sodium/potassium-transporting ATPase subunit beta-3	ATP1B3	-0.291971	3.14649	-0.252318	2.80908
P16615;H7C5W9	Sarcoplasmic/endoplasmic reticulum calcium ATPase 2	ATP2A2	0.135145	4.78199	0.095108	1.71172
P20020;E7ERY9	Plasma membrane calcium-transporting ATPase 1;Calcium-transporting ATPase	ATP2B1	1.09843	3.50339	-0.42784	0.240317
H0Y9V7;B4E2Q0;P98194	Calcium-transporting ATPase;Calcium-transporting ATPase type 2C member 1	ATP2C1	0.943904	3.089	0.5401	1.23379
P25705;K7EK77	ATP synthase subunit alpha, mitochondrial	ATP5A1	0.203688	5.49603	0.0966317	1.92242
P06576;H0YH81	ATP synthase subunit beta, mitochondrial;ATP synthase subunit beta	ATP5B	0.219561	5.24688	0.196009	2.92886
P36542	ATP synthase subunit gamma, mitochondrial	ATP5C1	0.286353	5.29474	0.167359	4.83991
P30049	ATP synthase subunit delta, mitochondrial	ATP5D	0.25105	1.43134	0.0333118	0.0905791
Q5VTU8;P56381	ATP synthase subunit epsilon-like protein, mitochondrial;ATP synthase subunit epsilon, mitochondrial	ATP5EP2;ATP5E	0.0598138	0.350851	-0.060395	0.250622
Q5QNZ2;P24539	ATP synthase F(0) complex subunit B1, mitochondrial	ATP5F1	0.187552	3.19372	0.0973501	1.20662
O75947	ATP synthase subunit d, mitochondrial	ATP5H	0.257995	5.55797	0.0660823	0.98479
P56385	ATP synthase subunit e, mitochondrial	ATP5I	0.156635	2.62894	0.156531	2.57315
P18859	ATP synthase-coupling factor 6, mitochondrial	ATP5J	0.116705	1.77898	0.164159	1.76056
P56134;C9JU26	ATP synthase subunit f, mitochondrial	ATP5J2	0.259666	0.92697	0.238153	0.811894
G3V325;O75127	Pentatricopeptide repeat-containing protein 1, mitochondrial	ATP5J2-PTCD1;PTCD1	0.227101	2.19592	-0.141293	0.241606
E9PN17;A0A3B3ITX4;O75964	ATP synthase subunit g, mitochondrial	ATP5L	0.20086	3.42678	0.162298	1.16815
P48047;A0A494C0K9	ATP synthase subunit O, mitochondrial	ATP5O	0.159818	3.49778	0.139175	3.40496
Q9NW81;M0QZP7;M0QZC4;K7EIV4;B4DFT4	ATP synthase subunit s-like protein	ATP5SL	0.194964	0.597872	0.404508	0.625337
Q15904;A0A7I2YQA5;A0A7I2V3T8;A0A0C4DGX8;A6QRJ1	V-type proton ATPase subunit S1	ATP6AP1	0.116225	0.333857	-0.291235	0.465108
O75787;A0A1B0GVW0;A0A1B0GTB0;A0A1B0GWJ8;A0A1C7CYW4;A0A1B0GVB9;H7C3E1;B7Z1I9;A0A1B0GTU8;A0A1B0GUT7;A0A1B0GVC7;B7Z413;A0A1B0GV60;A0A1B0GU12;A0A1B0GVI9;A0A1B0GWD6;A0A1B0GW13	Renin receptor	ATP6AP2	-0.0664679	0.186192	0.0700703	0.199765
Q93050;B7Z641;B7Z2A9	V-type proton ATPase 116 kDa subunit a isoform 1;V-type proton ATPase subunit a	ATP6V0A1	0.231378	4.03453	0.128689	2.00395
F5GYQ1;P61421;R4GN72;J3QL14	V-type proton ATPase subunit d 1	ATP6V0D1	0.166254	0.699992	0.132815	0.436301
P38606	V-type proton ATPase catalytic subunit A	ATP6V1A	-0.0140743	0.425486	0.0350908	1.0653
P21281	V-type proton ATPase subunit B, brain isoform	ATP6V1B2	-0.0468429	0.313883	-0.0740805	0.488022
P21283;E7EV59	V-type proton ATPase subunit C 1	ATP6V1C1	-0.179743	0.444489	-0.260168	1.31714
Q8NEY4;A0A0U1RR16;A0A3B3IRZ7	V-type proton ATPase subunit C 2	ATP6V1C2	0.842895	0.482656	0.999047	0.4056
G3V2S6;Q9Y5K8;H0YJH8;G3V2V6	V-type proton ATPase subunit D	ATP6V1D	0.170713	0.570266	-0.0161537	0.0376383
P36543;C9J8H1	V-type proton ATPase subunit E 1	ATP6V1E1	0.060859	0.161872	0.107526	0.196617
Q16864	V-type proton ATPase subunit F	ATP6V1F	-0.131278	0.390678	-0.129062	0.635193
O75348;A0A7I2V4K4;A0A7I2V3Q6;A0A7I2V375	V-type proton ATPase subunit G 1	ATP6V1G1	0.207758	1.1439	-0.295325	0.381478
Q9UI12;G3V126	V-type proton ATPase subunit H	ATP6V1H	0.265495	0.386057	0.407019	0.578967
Q04656	Copper-transporting ATPase 1	ATP7A	0.0331949	0.0714712	0.145293	0.434648
Q8N5M1;C9J2Q2	ATP synthase mitochondrial F1 complex assembly factor 2	ATPAF2	-0.057565	0.0417214	0.0514293	0.200045
Q9UII2;A0A0B4J230	ATPase inhibitor, mitochondrial	ATPIF1	-0.571928	1.27357	-0.0829862	0.137181
Q13535;A0A590UJ01	Serine/threonine-protein kinase ATR	ATR	0.145695	0.174356	0.348942	0.495292
P46100	Transcriptional regulator ATRX	ATRX	0.393702	0.273101	0.00185089	0.000671586
Q9UBB4;A0A1W2PQD2	Ataxin-10	ATXN10	-0.00234127	0.0101186	-0.135612	0.75627
Q99700;V9GY86;A0A5F9ZHW5;A0A5F9ZHX3;A0A2R8Y5A6;A0A2R8Y7E6;A0A5F9ZI57;F8VQP2;A0A5F9ZHH4;A0A2R8YDM9;A0A2R8Y7P6;H0YH87;F8WB06;F8W0B5;A0A5F9ZH85	Ataxin-2	ATXN2	0.082368	0.111654	0.0313751	0.0527721
Q8WWM7;H3BUF6	Ataxin-2-like protein	ATXN2L	-0.226233	2.9984	-0.158001	2.19556
Q9Y679	Ancient ubiquitous protein 1	AUP1	-0.209949	1.95273	-0.223184	1.54437
A3KFJ0;O14965;Q5QPD4;A3KFJ1	Aurora kinase A	AURKA	0.759367	0.843705	-0.0393267	0.0382142
Q96GD4;J3KTD6;J3QLN8;J3KT86;J3QR41	Aurora kinase B	AURKB	-0.123611	1.46384	-0.0994383	0.961274
B4DXA6;A0A0A0MSY3;Q5Y191;Q9UQB9	Aurora kinase C	AURKC	-0.138232	0.827018	0.140296	0.197028
P61769;H0YLF3;F5H6I0	Beta-2-microglobulin;Beta-2-microglobulin form pI 5.3	B2M	-0.325184	2.73593	-0.3194	1.66672
O94766;G3V150	Galactosylgalactosylxylosylprotein 3-beta-glucuronosyltransferase 3	B3GAT3	0.0167332	0.0859372	-0.084981	0.552188
O43286	Beta-1,4-galactosyltransferase 5	B4GALT5	0.148249	0.793179	0.0453339	0.0633617
O95816	BAG family molecular chaperone regulator 2	BAG2	-0.306613	0.268939	0.257361	0.220642
O95817;C9JFK9	BAG family molecular chaperone regulator 3	BAG3	5.18895	7.65912	4.51633	6.55954
Q9UL15	BAG family molecular chaperone regulator 5	BAG5	0.0581965	0.180268	-0.214519	0.655434
P46379;A0A7I2V508;A0A0G2JK23;A0A024RCR6;A0A0G2JL47;A0A0G2JJM1;X6REW1;F6S6P2	Large proline-rich protein BAG6	BAG6;BAT3	0.088013	0.560203	0.22105	2.0645
O75531	Barrier-to-autointegration factor;Barrier-to-autointegration factor, N-terminally processed	BANF1	-0.132054	1.43581	-0.0496445	0.402995
P80723	Brain acid soluble protein 1	BASP1	-0.0143493	0.0257111	-0.201413	0.248398
Q9UIG0	Tyrosine-protein kinase BAZ1B	BAZ1B	0.0443271	0.469259	0.0320641	0.314422
J3KPG5;F8VU39;Q9UIF9	Bromodomain adjacent to zinc finger domain protein 2A	BAZ2A	1.16396	0.779287	0.47274	0.597493
P50895;A0A087WXM8;K7ENU8	Basal cell adhesion molecule	BCAM	0.196798	0.421832	0.515383	0.762963
A0A669KAY5;C9IYK6;C9JTE9;H7C5E2;A0A669KBH7;A0A669KB27;Q9UHQ4;C9JGJ9;F8WB99	B-cell receptor-associated protein 29	BCAP29	-0.139259	0.224443	-0.101558	0.100188
P51572;A0A2R8Y5M6;C9JSP1;C9JQ75;C9J0M4;C9JMD7	B-cell receptor-associated protein 31	BCAP31	0.108111	1.45375	-0.0603412	0.233483
O75934	Pre-mRNA-splicing factor SPF27	BCAS2	0.0767485	0.20142	-0.396793	0.582154
O15382;B3KSI3;M0QXF9;M0QZ10;M0QZP4	Branched-chain-amino-acid aminotransferase, mitochondrial;Branched-chain-amino-acid aminotransferase	BCAT2	0.210581	1.89873	0.065437	0.54856
Q9P287	BRCA2 and CDKN1A-interacting protein	BCCIP	0.0126953	0.0545924	0.00946363	0.0464851
F8WF14;P06276;H7C4Y0;H0Y885	Carboxylic ester hydrolase;Cholinesterase	BCHE	-0.22377	1.15327	0.0961431	0.305903
F5H5P2;P12694;F5GXU9	2-oxoisovalerate dehydrogenase subunit alpha, mitochondrial	BCKDHA	0.139291	1.52307	0.162434	1.22794
P21953	2-oxoisovalerate dehydrogenase subunit beta, mitochondrial	BCKDHB	0.0629683	0.171842	-0.232685	0.800675
O14874;H3BTL2;H3BS02	[3-methyl-2-oxobutanoate dehydrogenase [lipoamide]] kinase, mitochondrial	BCKDK	0.197805	1.33683	0.141839	0.544425
A0A7I2V3S7;A0A7I2V5Q7;P10415	Apoptosis regulator Bcl-2	BCL2	-0.119534	0.598108	0.237588	1.06462
Q5QP56;Q9H1R6;A0A7I2V597;Q5TE64;Q07817;Q5QP59	Bcl-2-like protein 1	BCL2L1	0.219569	0.835419	0.404589	1.4215
Q9NYF8	Bcl-2-associated transcription factor 1	BCLAF1	-0.0260747	0.128467	0.131623	0.773382
Q9Y276;C9J8G3	Mitochondrial chaperone BCS1	BCS1L	0.113302	0.0739993	0.00354404	0.00255281
Q02338;E9PCG9;C9K0G7	D-beta-hydroxybutyrate dehydrogenase, mitochondrial	BDH1	0.131337	0.95717	0.135404	0.907111
H7C1N3;O15155;A0A3B3IU16;C9JTT8;Q68DU7	BET1 homolog	BET1;DKFZp781C0425	0.141682	0.427289	0.0446536	0.166124
P55957	BH3-interacting domain death agonist;BH3-interacting domain death agonist p15;BH3-interacting domain death agonist p13;BH3-interacting domain death agonist p11	BID	-0.283934	0.393065	-0.266403	0.342279
O00499	Myc box-dependent-interacting protein 1	BIN1	0.0788133	0.415944	-0.101731	0.451009
Q9NR09	Baculoviral IAP repeat-containing protein 6	BIRC6	-0.0409078	0.0470548	0.0845961	0.0941479
E9PJX5;P51451	Non-specific protein-tyrosine kinase;Tyrosine-protein kinase Blk	BLK	0.00518322	0.0139016	0.0375376	0.117928
H0YNU5;P54132;A0A3B3IT82	Bloom syndrome protein	BLM	0.436177	0.28781	-0.0322178	0.0694471
Q13867;K7ESE8;K7ES02;J3KSD8	Bleomycin hydrolase	BLMH	-0.38901	3.93959	-0.230684	2.78272
Q6QNY0;K7EN58	Biogenesis of lysosome-related organelles complex 1 subunit 3	BLOC1S3	0.0218652	0.0497863	-0.039391	0.0826425
P53004	Biliverdin reductase A	BLVRA	-0.0870237	1.53608	-0.0522064	0.891714
P30043;A0A2R8YEP4;M0R192;A0A2R8Y7Y9;M0QZL1	Flavin reductase (NADPH)	BLVRB	-0.000137647	0.000684305	0.150745	1.10771
P12645	Bone morphogenetic protein 3	BMP3	-0.436615	1.1798	-0.331956	1.03652
Q14692	Ribosome biogenesis protein BMS1 homolog	BMS1	0.427721	3.2106	0.224353	1.51089
J3KN59;Q12982;H7C096;Q86WG3	BCL2/adenovirus E1B 19 kDa protein-interacting protein 2;Caytaxin	BNIP2;ATCAY	-0.193804	0.592379	-0.456311	1.10533
Q8NFC6	Biorientation of chromosomes in cell division protein 1-like 1	BOD1L1	0.328008	0.900565	-0.275949	0.297764
Q9H3K6;A0A087WZT3;H3BV85	BolA-like protein 2	BOLA2;BOLA2B	-0.134952	1.16596	-0.0464681	0.277602
Q14137	Ribosome biogenesis protein BOP1	BOP1	-0.0294043	0.162172	-0.112493	0.764534
Q86WA6	Valacyclovir hydrolase	BPHL	0.302114	1.13687	0.249694	0.57354
O95861;A6NF51;F8W1J0	3(2),5-bisphosphate nucleotidase 1	BPNT1	-0.0878178	1.04265	-0.00306416	0.0197766
F5GXF5;E7ETD6;E9PE19;A0A2R8Y7Q1;Q12830	Nucleosome-remodeling factor subunit BPTF	BPTF	-0.205401	0.269095	-0.537423	0.664833
J3KNN7;Q7Z569	BRCA1-associated protein	BRAP	-0.119616	0.214449	-0.241742	0.288187
Q6PJG6	BRCA1-associated ATM activator 1	BRAT1	0.142108	0.108045	-0.517697	0.449001
P46736;X6RJS7;A0A087WZR3;H9KVA9;A0A0D9SF50	Lys-63-specific deubiquitinase BRCC36	BRCC3	-0.0571047	0.116707	-0.199325	0.530831
H0Y6K2;A0A140T9E9;A0A0G2JK44;P25440;U3KQA6;A0A0G2JHL0;A0A140T9F7;A0A140T9V2	Bromodomain-containing protein 2	BRD2	2.0118	3.56083	0.834374	1.6866
O60885	Bromodomain-containing protein 4	BRD4	-0.180807	0.31585	-0.440946	0.608498
Q9NXR7;F8W733	BRCA1-A complex subunit BRE	BRE	0.264492	0.33584	0.621685	0.980777
A0A5F9ZHY7;Q8WY22	BRI3-binding protein	BRI3BP	0.394237	1.76238	-0.130348	0.40831
Q8TDN6	Ribosome biogenesis protein BRX1 homolog	BRIX1	0.0430841	0.239527	-0.0288397	0.111983
Q8WUW1	Protein BRICK1	BRK1	0.00214577	0.00694643	-0.444961	1.0881
Q5VW32;F5GXQ0	BRO1 domain-containing protein BROX	BROX	-0.240005	2.69989	-0.00641473	0.0350326
P35613;A0A087X2B5;A0A087WUV8;I3L192	Basigin	BSG	-0.0802094	0.504014	-0.0912282	0.543512
Q10589	Bone marrow stromal antigen 2	BST2	-0.00534217	0.0264503	-0.126231	0.92752
P20290	Transcription factor BTF3	BTF3	-0.252913	2.25451	-0.0358725	0.211465
Q96K17;E9PL10	Transcription factor BTF3 homolog 4;Transcription factor BTF3	BTF3L4	-0.295444	1.32839	-0.149792	0.558978
Q5JY90;Q06187;U3NG26	Tyrosine-protein kinase BTK;Non-specific protein-tyrosine kinase	BTK	-0.232465	0.312531	0.259987	0.463398
C9JUV8;O00478;S4R3N0;C9J877;C9JQT8;O00481	Butyrophilin subfamily 3 member A3;Butyrophilin subfamily 3 member A1	BTN3A3;BTN3A2;BTN3A1	0.315429	1.25224	0.36757	1.25237
O43684;J3QT28;J3QSX4	Mitotic checkpoint protein BUB3	BUB3	-0.196163	3.3413	-0.102656	1.09422
P41223;C9JCD9	Protein BUD31 homolog	BUD31	0.097119	0.663683	0.0496639	0.326233
Q13895	Bystin	BYSL	0.176902	1.56231	0.06298	0.290434
Q7L1Q6;C9IZ80	Basic leucine zipper and W2 domain-containing protein 1	BZW1	-0.0840206	0.365409	0.108467	0.511949
E7ETZ4;Q9Y6E2;B5MCH7;Q75MG1;B5MCE7;E9PFD4	Basic leucine zipper and W2 domain-containing protein 2	BZW2	-0.189448	2.60055	-0.0354907	0.415298
Q9H3H3	UPF0696 protein C11orf68	C11orf68	-0.163329	0.362877	-0.0254885	0.044503
Q53FT3;E9PPG8;E9PJB2;A0A087WYW7	Protein Hikeshi	C11orf73	0.685264	1.02449	0.526327	0.503452
E9PRG8;E9PLD3;A0A494BXY3	Uncharacterized protein C11orf98	C11orf98	-0.182239	0.697991	0.0716277	0.163742
Q9HB07;F8VQQ3;F8VR84	UPF0160 protein MYG1, mitochondrial	C12orf10	-0.143038	1.92798	-0.0138493	0.143859
F5H7W8;Q96C57;E7ENF1;F5H3K2;F5H8B7;G5EA44	Uncharacterized protein C12orf43	C12orf43	0.0272507	0.022005	-0.593431	0.649866
Q99622;U3KQ85;F5GXW5;U3KQ07	Protein C10	C12orf57	0.160582	0.130589	0.277909	0.291601
Q9UKR5	Probable ergosterol biosynthetic protein 28	C14orf1	0.0845327	0.469211	-0.128301	0.477559
Q9BXV9	Uncharacterized protein C14orf142	C14orf142	-0.455326	2.88424	-0.144224	0.413367
Q7Z3D6;H0YB09;A0A0C4DGD4;H0YB62	UPF0317 protein C14orf159, mitochondrial	C14orf159	0.281516	0.803014	0.18791	0.357087
Q9Y224;G3V4C6	UPF0568 protein C14orf166	C14orf166	-0.268625	2.22482	-0.625163	0.607674
Q6ZUT6	Uncharacterized protein C15orf52	C15orf52	0.451641	1.79109	0.229153	0.602226
A0A087WYU2;Q96S19;H3BS73;H3BRT2;H3BQ55;H3BNT3;H3BNB2;H3BMF3	UPF0585 protein C16orf13	C16orf13	0.0844751	0.274746	0.0843423	0.442913
H3BR29;H3BSM7;Q96GQ5	RUS1 family protein C16orf58	C16orf58	0.560933	1.90544	0.130507	0.38403
F8W038;Q8IXM2;H0YIS7;F8W1H0	Chromatin complexes subunit BAP18	C17orf49;BAP18;RNASEK-C17orf49	-0.145783	0.332485	-0.217781	0.857971
Q9BQA9;J3QRG5;J3KSJ5;J3KTF4;J3QKS6;J3QLB7	Uncharacterized protein C17orf62	C17orf62	0.28679	0.984441	0.337237	1.41457
Q53F19	Uncharacterized protein C17orf85	C17orf85	0.224688	0.121362	-0.161974	0.0506382
Q9BQ61	Uncharacterized protein C19orf43	C19orf43	-0.521013	1.2191	-0.378309	1.28322
Q9BSF4	Uncharacterized protein C19orf52	C19orf52	0.0594832	0.094844	0.275336	0.851231
Q9NWV4	UPF0587 protein C1orf123	C1orf123	-0.330065	0.43911	-0.227617	0.293175
Q07021	Complement component 1 Q subcomponent-binding protein, mitochondrial	C1QBP	0.144673	0.555447	0.11585	0.718813
Q9GZN8;H7BYU9	UPF0687 protein C20orf27	C20orf27	-0.350745	5.04667	-0.171274	0.919858
A0A096LPI6;A0A096LNH5;H7C1F6;H7C2G3		C21orf33	0.244553	2.36041	0.145403	0.925568
C9JX57;D3DSE6;C9J818;A0A669KBI0;A0A669KAZ0;A0A669KAW7;A0A5F9ZHZ7;A0A669KAW9;A0A669KAY3;P57076;H7C2R6;A0A669KBG3;A0A669KAZ9;F8VZ95;H7BZW1	UPF0769 protein C21orf59	C21orf59	0.381764	0.517063	0.16947	0.243487
Q86YS7	C2 domain-containing protein 5	C2CD5	0.0465487	0.0574915	0.139837	0.295323
Q8WWC4;H7C0V0	Uncharacterized protein C2orf47, mitochondrial	C2orf47	0.200647	1.10611	0.198068	1.35974
C9JQV0;Q9BRJ6;H7C0T1;H7C2R9	Uncharacterized protein C7orf50	C7orf50	-0.158497	0.15025	-0.0820201	0.0699019
H0YF29;Q6P1X6	UPF0598 protein C8orf82	C8orf82	-0.0209414	0.0432466	-0.0359449	0.0674865
Q5T280	Putative methyltransferase C9orf114	C9orf114	-0.15947	0.180811	-0.143649	0.160564
Q9BUH6	Protein PAXX	C9orf142	-0.140603	0.357439	0.388434	2.08896
Q9NZ63	Uncharacterized protein C9orf78	C9orf78	-0.231466	0.74569	-0.190462	0.501403
Q96LW7	Bcl10-interacting CARD protein	C9orf89	0.0191731	0.0284907	-0.191769	0.259304
Q8N1Q1	Carbonic anhydrase 13	CA13	-0.0685381	0.422616	-0.170084	0.79237
Q9Y376;A0A087X0K1	Calcium-binding protein 39	CAB39	-0.109984	0.431219	-0.0316156	0.118026
Q9HB71	Calcyclin-binding protein	CACYBP	-0.144548	2.84952	-0.0750488	0.878706
P27708;F8VPD4	CAD protein;Glutamine-dependent carbamoyl-phosphate synthase;Aspartate carbamoyltransferase;Dihydroorotase	CAD	0.0853252	2.35322	0.0546401	0.960281
Q13137;D6RJE7;D6RF70;D6REB0;I3L493;D6RBI4	Calcium-binding and coiled-coil domain-containing protein 2	CALCOCO2	-0.250277	0.292161	-0.1929	0.14138
P0DP25;P0DP24;P0DP23;E7EMB3;Q96HY3;G3V361;A0A590UJI2		CALM2;CALM1	-0.383972	5.951	-0.518914	4.70716
P27797	Calreticulin	CALR	0.0936562	2.1759	0.0244452	0.187125
O43852	Calumenin	CALU	0.14487	2.83036	0.164446	2.67771
Q13557;D6R938;E9PF82;E9PBG7	Calcium/calmodulin-dependent protein kinase type II subunit delta	CAMK2D	-0.199546	0.686015	0.0224393	0.0757819
Q86VP6;A0A0C4DGH5	Cullin-associated NEDD8-dissociated protein 1	CAND1	-0.289493	5.08136	-0.157043	2.02453
P27824	Calnexin	CANX	0.142659	2.86173	0.119178	2.21805
Q01518	Adenylyl cyclase-associated protein 1	CAP1	-0.244233	2.90847	-0.218918	2.65661
P07384	Calpain-1 catalytic subunit	CAPN1	-0.164092	0.834431	-0.272959	1.38211
A0A0C4DGQ5;P04632;K7ELJ7;K7EKD8;A0A075B7C0;U3KQE2;K7EM73;K7EIV0	Calpain small subunit 1	CAPNS1	0.229714	1.39551	0.173364	0.603136
Q14444;G3V153;E9PLA9	Caprin-1	CAPRIN1	-0.446039	1.2227	-0.373949	2.7423
P52907	F-actin-capping protein subunit alpha-1	CAPZA1	-0.20009	1.98683	-0.0265621	0.193458
P47755;F8W9N7;A0A0D9SET8;C9JUG7	F-actin-capping protein subunit alpha-2	CAPZA2	-0.21956	2.50767	-0.211079	1.5249
B1AK88		CAPZB	-0.17348	2.51743	-0.0622705	1.00147
Q9Y2V2;H3BSW7;H3BUY4;H3BPY5;H3BNU9;H3BTK3;I3L3X8	Calcium-regulated heat stable protein 1	CARHSP1	-0.13543	0.773585	-0.151301	0.69639
Q86X55;K7EQA8	Histone-arginine methyltransferase CARM1	CARM1	-0.236445	2.83083	-0.129677	1.50557
B4DKY1;P49589	Cysteine--tRNA ligase, cytoplasmic	CARS	-0.0534703	0.276592	-0.104258	0.571817
Q9HA77	Probable cysteine--tRNA ligase, mitochondrial	CARS2	0.318018	1.25682	0.400995	1.38069
O15234	Protein CASC3	CASC3	0.050636	0.092155	-0.0365852	0.0514901
O14936;A0A2R8YE77;A0A2U3TZM1;A0A7I2RJN6;A0A2U3TZN6;Q5JS79;A0A2R8YFN5;A0A2U3TZM4;A0A2R8YEK3;A0A2R8Y6F8	Peripheral plasma membrane protein CASK	CASK	0.0281666	0.0235537	-0.307819	0.294722
P42574	Caspase-3;Caspase-3 subunit p17;Caspase-3 subunit p12	CASP3	-0.168636	0.15802	-0.349924	0.457121
P55212;D6RHU3	Caspase-6;Caspase-6 subunit p18;Caspase-6 subunit p11	CASP6	0.118403	0.228103	0.22555	0.373587
Q14790;E7ETB7;A0A0A0MS31;E7EQ06;E7EQ01;E7EVN1	Caspase-8;Caspase-8 subunit p18;Caspase-8 subunit p10	CASP8	-0.0573082	0.30815	0.00453854	0.0165169
A0A6Q8PH20;A0A0C4DGB5		CAST	-0.630224	4.2777	-0.632269	2.3808
P04040	Catalase	CAT	-0.157348	1.83187	-0.236074	1.29529
Q03135;E9PCT5;C9JKI3	Caveolin-1;Caveolin	CAV1	0.346331	0.535564	-0.0224123	0.0189435
Q13951;A0A494C0A9;J3KS23;H3BSC0	Core-binding factor subunit beta	CBFB	-0.213756	0.463895	-0.00666142	0.0187515
P22681;A0A0U1RR39;A0A1B0GW38;A0A0U1RQX8	E3 ubiquitin-protein ligase CBL	CBL	0.0636402	0.371112	0.085181	0.409289
C9J2P9;Q75N03	E3 ubiquitin-protein ligase Hakai	CBLL1	-0.128395	0.18987	-0.232102	1.13261
P16152;E9PQ63;A8MTM1	Carbonyl reductase [NADPH] 1	CBR1	-0.065033	0.686523	0.0432673	0.332465
O75828	Carbonyl reductase [NADPH] 3	CBR3	-0.139474	1.6787	-0.0689128	0.610724
P0DN79;P35520	Cystathionine beta-synthase	CBS	0.100921	0.641732	0.210315	1.37491
Q8IUF1;Q9BRT8;Q5RIA9;Q5JTY5;C9J3G2;A0A0A6YYH9;Q4V339;A0A0A0MRU4;Q5RIB0;A0A087WWG3;A0A087X140;F2Z2T4;H0Y5V3;A0A0B4J2F1	COBW domain-containing protein 2;COBW domain-containing protein 1;COBW domain-containing protein 5;COBW domain-containing protein 3;COBW domain-containing protein 6	CBWD2;CBWD1;CBWD5;CBWD3;CBWD6;CBWD7	0.227775	1.04998	0.301025	1.17511
J3KS05;P83916;B5MD17;K7ELA4	Chromobox protein homolog 1	CBX1	0.151278	0.122273	-0.0572263	0.0985094
Q13185;S4R2Y4	Chromobox protein homolog 3	CBX3	0.0566212	0.0701765	-0.0826855	0.106029
P45973	Chromobox protein homolog 5	CBX5	-0.0420017	0.173579	0.0547915	0.239592
Q9HC52;C9J6K3	Chromobox protein homolog 8	CBX8	0.126867	0.724889	-0.128776	0.145377
Q6P1N0;K7EJY5	Coiled-coil and C2 domain-containing protein 1A	CC2D1A	0.246268	0.324219	0.800043	1.82834
Q8IX12;A0A0C4DGG8;F5H2E6;F5H1H2	Cell division cycle and apoptosis regulator protein 1	CCAR1	-0.0088253	0.0254971	-0.064841	0.215286
Q8N163;G3V119;H0YB24	Cell cycle and apoptosis regulator protein 2	CCAR2	0.0831149	0.792398	0.102692	0.72725
Q6YP21;A0A0A0MRN7	Kynurenine--oxoglutarate transaminase 3	CCBL2	0.337931	0.994257	0.28643	0.499385
Q96ES7;H3BN84;H3BPL5	SAGA-associated factor 29 homolog	CCDC101	-0.00240008	0.00476026	0.378192	1.24063
J3KR35;Q8WUD4	Coiled-coil domain-containing protein 12	CCDC12	-1.09921	2.8326	-0.752863	2.0611
Q96CT7	Coiled-coil domain-containing protein 124	CCDC124	-0.489077	4.89441	-0.238057	2.12818
Q96JG6	Coiled-coil domain-containing protein 132	CCDC132	-0.369606	0.385901	-0.203847	0.238328
I3L0U5;Q6PK04	Coiled-coil domain-containing protein 137	CCDC137	-0.636534	0.481609	-0.248777	0.175599
O60826	Coiled-coil domain-containing protein 22	CCDC22	0.417364	0.893043	-0.238185	0.351822
Q96A33;A0A087WYW6	Coiled-coil domain-containing protein 47	CCDC47	0.169309	3.92358	0.0870183	0.943725
Q96ER9	Coiled-coil domain-containing protein 51	CCDC51	0.0454445	0.193757	-0.0746803	0.186099
A0A024QZ33;Q9H0G5;K7ERM9	Nuclear speckle splicing regulatory protein 1	CCDC55;NSRP1	-0.109212	0.936741	-0.0136777	0.0660298
Q9H6F5	Coiled-coil domain-containing protein 86	CCDC86	-0.0413081	0.161495	-0.0557156	0.291972
Q9GZT6;J3KN19;E9PKQ5	Coiled-coil domain-containing protein 90B, mitochondrial	CCDC90B	0.167304	0.960738	-0.127091	0.27566
Q96F63	Coiled-coil domain-containing protein 97	CCDC97	-0.197709	0.469828	-0.173368	0.194176
A0A3B3IRS0;E9PEC4;C9JUH3;A0A0A0MT72;Q9BSQ5	Cerebral cavernous malformations 2 protein	CCM2	0.0449528	0.107385	0.0128796	0.0327091
P14635;E9PC90;H0YA62	G2/mitotic-specific cyclin-B1	CCNB1	0.139226	2.94342	0.00934919	0.0227499
O95067;H1UBN3;H0YMP3	G2/mitotic-specific cyclin-B2	CCNB2;CCNB2V	-0.0407861	0.21907	-0.0272198	0.0818979
O75909;G3V5E1;G3V2Q3	Cyclin-K	CCNK	-0.588121	0.87888	0.150164	0.117002
O60563	Cyclin-T1	CCNT1	0.132844	0.0752466	0.223552	0.208582
Q9ULG6	Cell cycle progression protein 1	CCPG1	0.736289	2.98563	0.582686	1.9901
J3KNF4;O14618;E9PP76	Copper chaperone for superoxide dismutase;Superoxide dismutase [Cu-Zn]	CCS	-0.510846	0.598774	-0.0265023	0.0513968
P78371;F5GWF6;F8VQ14	T-complex protein 1 subunit beta	CCT2	-0.119547	3.79634	-0.0225121	0.332788
P49368;B4DUR8	T-complex protein 1 subunit gamma	CCT3	-0.0948982	2.64839	0.00536251	0.058458
P50991	T-complex protein 1 subunit delta	CCT4	-0.0965617	3.27456	-0.0314875	0.669224
P48643;E7ENZ3;B7ZAR1;E9PCA1	T-complex protein 1 subunit epsilon	CCT5	-0.110466	3.76699	-0.0607055	1.51731
P40227	T-complex protein 1 subunit zeta	CCT6A	-0.0813424	2.34361	-0.0285769	0.378575
Q99832	T-complex protein 1 subunit eta	CCT7	-0.121726	1.88727	0.00898584	0.0842127
P50990	T-complex protein 1 subunit theta	CCT8	-0.0177615	0.299373	0.0247704	1.1866
P86790;P86791	Vacuolar fusion protein CCZ1 homolog B;Vacuolar fusion protein CCZ1 homolog	CCZ1B;CCZ1	0.806696	0.734137	0.0262225	0.0237292
Q6YHK3	CD109 antigen	CD109	-0.0181039	0.168473	-0.0604328	0.660006
P10747	T-cell-specific surface glycoprotein CD28	CD28	-0.0406008	0.113916	0.0390422	0.0766807
Q9Y5K6	CD2-associated protein	CD2AP	-0.784151	1.54056	-0.584379	1.40526
O95400	CD2 antigen cytoplasmic tail-binding protein 2	CD2BP2	-0.350586	0.939819	-0.192982	1.14701
Q9UGN4;J3QKQ4	CMRF35-like molecule 8	CD300A	-1.03549	1.33425	-1.50774	1.42591
Q9NPF0	CD320 antigen	CD320	-0.16664	0.711835	-0.285482	0.974588
P28907	ADP-ribosyl cyclase/cyclic ADP-ribose hydrolase 1	CD38	0.0808182	0.886863	-0.0376329	0.265353
O15446	DNA-directed RNA polymerase I subunit RPA34	CD3EAP	0.156524	0.27773	-0.740932	1.28354
H0YD13;P16070;H0Y2P0;H0YE40;H0YDW7;H0YCV9;H0Y5E4	CD44 antigen	CD44	-0.114735	0.127879	-0.837155	3.73641
E9PNW4;A0A2U3TZL5;P13987;H0YET2	CD59 glycoprotein	CD59	-0.0236146	0.0798485	-0.0914801	0.368511
H0YBZ2;P04233;E7EQJ3;H0YBZ8;E7ESL3	HLA class II histocompatibility antigen gamma chain	CD74	-0.061353	0.26287	-0.0306756	0.083469
E9PJK1;E9PRJ8;H0YDL9;H0YDJ9;E9PIF1;A6NMH8;P60033	Tetraspanin;CD81 antigen	CD81	-0.20675	2.42162	0.037705	0.423055
E9PD41;A0A2R8Y6U7;P10966;A6NJW9	T-cell surface glycoprotein CD8 beta chain;Putative T-cell surface glycoprotein CD8 beta-2 chain	CD8B;CD8BP	-0.436672	1.29561	0.20274	0.480561
A6NNI4;A0A2R8Y478;A0A7I2V3T0;A0A7I2V3T7;G8JLH6;A0A087WU13;F5GXT1;P21926	Tetraspanin;CD9 antigen	CD9	-0.033446	0.113485	0.13087	0.775619
P48960	CD97 antigen;CD97 antigen subunit alpha;CD97 antigen subunit beta	CD97	0.063124	0.174153	0.0190159	0.0457187
O75794;X6RA30;X6RF82;X6RKY7	Cell division cycle protein 123 homolog	CDC123	-0.28685	0.365807	-0.487695	0.541319
Q5T8C6;Q13042;A0A3B3ISD2	Cell division cycle protein 16 homolog	CDC16	0.621984	0.405896	0.0341962	0.0230551
Q12834	Cell division cycle protein 20 homolog	CDC20	0.294305	1.82917	0.0401235	0.15718
G5EA36		CDC27	0.0935818	0.159669	-0.0670134	0.213417
Q16543;K7EQA9;K7EKQ2	Hsp90 co-chaperone Cdc37;Hsp90 co-chaperone Cdc37, N-terminally processed	CDC37	-0.184896	1.9037	-0.13114	1.02515
O60508;Q5SRN1	Pre-mRNA-processing factor 17	CDC40	-0.120136	0.181583	-0.436781	0.911825
P60953;A0A590UJK8;Q5JYX0	Cell division control protein 42 homolog	CDC42	-0.138012	3.29646	-0.192216	1.56117
A0A0A0MRJ0;Q5VT25;H0Y6V3;H0Y7V8;A0A0A0MRJ1;H0Y5V1	Non-specific serine/threonine protein kinase;Serine/threonine-protein kinase MRCK alpha	CDC42BPA	0.249937	0.222857	0.242407	0.184647
Q9Y5S2	Serine/threonine-protein kinase MRCK beta	CDC42BPB	-1.4603	1.79953	-1.39975	1.38597
Q99459	Cell division cycle 5-like protein	CDC5L	-0.0891787	0.670991	-0.0881987	0.413656
Q6P1J9;A0A3B3IRP5;A0A1B0GUB2;A0A2R8YHB3	Parafibromin	CDC73	-0.00253995	0.015017	-0.063008	0.227302
Q96FF9;B5MBX0	Sororin	CDCA5	0.501693	0.736102	0.312362	0.334705
Q53HL2	Borealin	CDCA8	-0.36729	1.67128	-0.079051	0.189453
A0A087WXI5;P12830;A0A087WX17;A0A087WU43;H3BNC6;H3BVI7	Cadherin-1;E-Cad/CTF1;E-Cad/CTF2;E-Cad/CTF3	CDH1	-0.0651155	0.0950462	-0.232701	0.406867
O14735;B3KY94	CDP-diacylglycerol--inositol 3-phosphatidyltransferase	CDIPT	0.166355	0.41332	0.247204	0.844812
P06493;A0A024QZP7;A0A087WZZ9;E5RIU6	Cyclin-dependent kinase 1	CDK1;CDC2	-0.024627	0.187765	0.0237633	0.173355
A0A0D9SEI3;A0A0D9SER5;A0A0D9SEN2;P21127	Cyclin-dependent kinase 11B	CDK11B	0.153413	1.46285	0.0132863	0.0910557
Q9NYV4;J3QSD7	Cyclin-dependent kinase 12	CDK12	-0.626476	1.41446	-0.16138	0.401135
G3V5T9;P24941;E7ESI2	Cyclin-dependent kinase 2	CDK2	-0.0712525	0.232743	-0.110931	0.638658
O14519;F5GZF0;O75956	Cyclin-dependent kinase 2-associated protein 1;Cyclin-dependent kinase 2-associated protein 2	CDK2AP1;CDK2AP2	-0.557633	0.586431	-0.304998	0.293506
P11802;F8VYH9;F8VTV8;F8VWX7;F8VZZ0;F8VZ51;F8VXD2	Cyclin-dependent kinase 4	CDK4	-0.211557	0.867856	-0.231047	1.12283
Q00535	Cyclin-dependent-like kinase 5	CDK5	0.00616773	0.0279389	-0.0872294	0.290455
Q96JB5;J3QQY1	CDK5 regulatory subunit-associated protein 3	CDK5RAP3	0.100744	0.959708	0.178894	1.5339
Q00534	Cyclin-dependent kinase 6	CDK6	-0.134042	0.937734	-0.171159	0.425711
P50750	Cyclin-dependent kinase 9	CDK9	-0.0793794	0.216398	-0.315689	0.853375
Q5VV42	Threonylcarbamoyladenosine tRNA methylthiotransferase	CDKAL1	-0.404515	0.965882	-0.33039	0.42073
Q9NXV6	CDKN2A-interacting protein	CDKN2AIP	-0.735969	1.41813	-0.45707	0.547345
O95674	Phosphatidate cytidylyltransferase 2	CDS2	-0.675203	0.832587	-0.193162	0.52106
Q9UKY7;H0Y8K3	Protein CDV3 homolog	CDV3	-0.255456	2.55482	-0.0260833	0.155713
Q9Y232	Chromodomain Y-like protein	CDYL	-0.0587651	0.250087	0.0463835	0.144628
Q03701	CCAAT/enhancer-binding protein zeta	CEBPZ	0.073068	0.54029	0.111171	1.00283
Q9BXW7	Cat eye syndrome critical region protein 5	CECR5	-0.533797	0.340556	0.280269	0.132766
G5EA30;Q92879;E9PSH0;E9PQK4;E9PKU1	CUGBP Elav-like family member 1	CELF1	-0.107597	1.08125	-0.494922	0.747601
V9GYD9;Q5VZZ6;A0A0J9YX66;A0A1B0GU44;E9PC62;A0A1B0GUN8;A0A0J9YXJ0;O95319	CUGBP Elav-like family member 2	CELF2	0.208684	0.938832	0.260386	1.04582
Q03188;H0Y8J2	Centromere protein C	CENPC	0.0175011	0.056064	0.356357	0.797204
D6RJF0;D6RHD3;Q9BS16	Centromere protein K	CENPK	0.0824881	0.0647155	-0.0725679	0.0676552
Q9NSP4;B1AHQ6	Centromere protein M	CENPM	-0.110624	0.144979	-0.249825	0.380544
Q7L2Z9	Centromere protein Q	CENPQ	0.0522065	0.220701	0.0340104	0.140819
Q5SW79;H0Y2V6	Centrosomal protein of 170 kDa	CEP170	0.316115	1.94296	0.00979249	0.0264432
Q96MT8;H0YAL1;H0YAE6	Centrosomal protein of 63 kDa	CEP63	0.401743	1.01916	0.0417614	0.163917
Q9Y6K0;A0A0C4DGS9	Choline/ethanolaminephosphotransferase 1	CEPT1	0.0154888	0.0447498	0.00699972	0.0191234
Q96G23;Q5SZE1;H0YNU7;Q5SZE3;H0YKH6;H0YLQ6;Q5SZE4	Ceramide synthase 2	CERS2	-0.316184	2.57876	-0.379951	0.988976
P23141	Liver carboxylesterase 1	CES1	-0.664611	0.977253	-0.235727	0.245544
P41208	Centrin-2	CETN2	-0.128179	0.720524	0.0126149	0.0296151
Q9Y6A4	Cilia- and flagella-associated protein 20	CFAP20	-0.118996	0.398967	-0.189226	0.437593
Q9UEE9	Craniofacial development protein 1	CFDP1	-0.280968	0.84784	-0.0110198	0.0277996
P23528;G3V1A4;E9PP50;E9PK25;E9PQB7;E9PS23	Cofilin-1	CFL1	-0.116658	2.69065	-0.0592299	1.11676
Q13112	Chromatin assembly factor 1 subunit B	CHAF1B	-0.464305	0.789945	0.201944	0.690871
Q96JM3	Chromosome alignment-maintaining phosphoprotein 1	CHAMP1	-0.117126	0.371738	-0.381184	0.355364
C9JRZ6;Q9NX63;F8WAR4	MICOS complex subunit MIC19	CHCHD3	0.280682	3.48009	0.123017	1.35495
J3QTA6;Q9BRQ6;H0Y922	MICOS complex subunit MIC25	CHCHD6	0.354854	1.51816	0.0988918	0.301048
O14646	Chromodomain-helicase-DNA-binding protein 1	CHD1	0.113262	0.13734	0.688663	0.749226
A0A0A0MSH9;Q86WJ1;A0A494C1F7;A0A0A0MRH8;A0A494C1P7;A0A494C179	Chromodomain-helicase-DNA-binding protein 1-like	CHD1L	0.235627	1.46718	0.0204608	0.0620256
O14647;A0A1B0GTU9	Chromodomain-helicase-DNA-binding protein 2	CHD2	0.0574932	0.0300345	0.0108335	0.00668854
Q14839;A0A2R8YFD8;A0A2R8Y425;A0A2R8Y5J0;A0A2U3TZM0;A0A2R8YFK9;F5GWX5;A0A2R8Y212;A0A2R8Y521;A0A0C4DGG9;A0A2R8YDJ9;A0A2R8YD40;A0A2R8Y4X2;A0A2R8YDW2;A0A2R8Y8C1;A0A2R8Y445;A0A2R8YER1;A0A2R8Y5Z7;A0A2R8Y685	Chromodomain-helicase-DNA-binding protein 4	CHD4	-0.112527	1.19817	-0.144917	1.74035
Q8TDI0;K7EMY3	Chromodomain-helicase-DNA-binding protein 5	CHD5	-0.0498548	0.104858	0.987871	1.82146
Q8NE62	Choline dehydrogenase, mitochondrial	CHDH	0.395647	0.381512	-0.571818	0.596147
E7EPP6;O14757;E9PPA5	Serine/threonine-protein kinase Chk1	CHEK1	-0.33564	1.06149	-0.0554241	0.127719
Q8IWX8;J3QK89	Calcium homeostasis endoplasmic reticulum protein	CHERP	-0.169825	0.883642	-0.271754	1.11697
Q9BWS9;E9PPA0	Chitinase domain-containing protein 1	CHID1	0.27215	3.10198	0.0816399	0.489742
A0A6Q8PGM8;A0A6Q8PF35;F8VUA2;F5H875;A0A6Q8PFF9;Q9HD42;F8VVT7;A0A6Q8PGI9;A0A6Q8PF26;A0A6Q8PHU0;A0A6Q8PG85;A0A6Q8PFF8	Charged multivesicular body protein 1a	CHMP1A	-0.0878849	0.564541	-0.029417	0.109414
Q7LBR1	Charged multivesicular body protein 1b	CHMP1B	0.2197	0.554636	0.078366	0.180845
O43633;M0R1T5;M0R1L7	Charged multivesicular body protein 2a	CHMP2A	-0.263951	1.35928	-0.0698344	0.571409
Q9Y3E7	Charged multivesicular body protein 3	CHMP3	0.0152955	0.0255514	-0.287968	0.48151
Q9BY43	Charged multivesicular body protein 4a	CHMP4A	-0.530139	1.23692	-0.0886319	0.191368
Q9H444	Charged multivesicular body protein 4b	CHMP4B	0.0151272	0.0309159	0.0251481	0.0579873
Q8WUX9	Charged multivesicular body protein 7	CHMP7	-0.217895	0.460184	-0.329227	1.06268
Q9UHD1;E9PHZ2	Cysteine and histidine-rich domain-containing protein 1	CHORDC1	-0.00502491	0.0268435	0.0719064	0.665084
Q99653;H0YKE7;F5GX29;H0YNG9	Calcineurin B homologous protein 1	CHP1	0.0698671	0.150884	0.123563	0.299656
G5E9W2;Q9P2E5	Chondroitin sulfate glucuronyltransferase	CHPF2	-0.00187798	0.00285004	0.237474	0.297731
E5RGS9;Q9NRG0	Chromatin accessibility complex protein 1	CHRAC1	-0.192616	1.03606	-0.112839	0.272481
E7EXA6;Q8WVB6;A0A0D9SF58;F8WCC1	Chromosome transmission fidelity protein 18 homolog	CHTF18	-0.330036	0.394325	-0.151206	0.251593
X6R700;Q9Y3Y2;A0A087X1B7	Chromatin target of PRMT1 protein	CHTOP	-0.329418	0.805309	-0.231678	0.439479
O76071	Probable cytosolic iron-sulfur protein assembly protein CIAO1	CIAO1	-0.21351	0.151181	-0.504812	0.40943
Q6FI81;H3BV90;H3BT65;H3BUG4	Anamorsin	CIAPIN1	-0.373843	1.57014	-0.224958	0.402799
Q99828	Calcium and integrin-binding protein 1	CIB1	0.0065368	0.0157391	0.0233634	0.0620741
Q14011;K7ENX8;K7ELV6;K7EJV5;K7ELT6;K7EJV1;K7EMY9;K7EPM4;K7ER40;K7EQR7;D6W5Y5	Cold-inducible RNA-binding protein	CIRBP	-0.419387	3.90882	-0.228129	2.05626
Q969X6;H3BSH7;A0A0J9YWM9;A0A0J9YWK2	Cirhin	CIRH1A	-0.0184434	0.0991241	-0.182336	1.29017
Q9NZ45	CDGSH iron-sulfur domain-containing protein 1	CISD1	0.238548	3.32572	0.0400775	0.271524
Q8N5K1;D6RCF4	CDGSH iron-sulfur domain-containing protein 2	CISD2	0.140977	1.29224	0.120158	0.924758
P0C7P0	CDGSH iron-sulfur domain-containing protein 3, mitochondrial	CISD3	0.881953	0.763017	0.948966	0.843475
Q8WWK9	Cytoskeleton-associated protein 2	CKAP2	0.0425806	0.0771715	0.161849	0.605246
Q07065	Cytoskeleton-associated protein 4	CKAP4	0.470427	0.540519	-0.636079	0.586965
Q14008	Cytoskeleton-associated protein 5	CKAP5	-0.257057	4.05933	-0.247631	4.13171
P12277;G3V4N7	Creatine kinase B-type	CKB	-0.112139	0.579369	-0.137135	0.789974
P12532;F8WCN3	Creatine kinase U-type, mitochondrial	CKMT1A;CKMT1B	0.164532	0.242356	0.156156	0.0847531
P61024;Q9BZU3;Q5T179	Cyclin-dependent kinases regulatory subunit 1;Cyclin-dependent kinases regulatory subunit	CKS1B	-0.110339	0.281438	0.220104	0.500726
Q7Z460;F8WA11;H0Y5T1	CLIP-associating protein 1	CLASP1	-0.306631	0.594413	0.0571677	0.277622
E3W994;J3KR49;A0A0U1RQI6;E7ERI8;E7EW49;O75122	CLIP-associating protein 2	CLASP2	-0.773736	1.72036	-0.426632	1.22959
A0A6Q8PG14;A0A6Q8PG30;A0A6Q8PHQ1;A0A6Q8PEZ7;Q96S66;A0A6Q8PG75;A0A6Q8PGA4;A0A6Q8PG68;A0A6Q8PF11;Q5T1P5	Chloride channel CLIC-like protein 1	CLCC1	-0.011085	0.0209275	0.140873	0.569044
P51798;H0Y2M6	H(+)/Cl(-) exchange transporter 7	CLCN7	0.271303	0.976693	-0.023194	0.0567348
O00299	Chloride intracellular channel protein 1	CLIC1	-0.0328474	0.447355	0.0017945	0.0117413
O15247	Chloride intracellular channel protein 2	CLIC2	0.15291	1.53339	0.141884	1.37785
O95833	Chloride intracellular channel protein 3	CLIC3	-0.0472067	0.2781	-0.377088	0.690407
Q9Y696	Chloride intracellular channel protein 4	CLIC4	0.040796	0.428951	0.232793	2.25896
Q14677	Clathrin interactor 1	CLINT1	0.0111005	0.0308043	0.00451183	0.0153979
P30622;J3KP58;F5H0N7;A0A3B3ITA2;F5H6A0	CAP-Gly domain-containing linker protein 1	CLIP1	-0.14514	0.128139	-0.33654	0.187939
Q9NWW5;A0A0S2Z5D0;H3BUV4;A0A1B0GUD2;H3BUT1;A0A1B0GTU6;A0A1B0GW73;H3BNF1;A0A1B0GTV3;H3BTY4	Ceroid-lipofuscinosis neuronal protein 6	CLN6	0.650439	0.380169	1.13065	1.04911
E9PMI6;J3KN38;P54105;E9PJF4	Methylosome subunit pICln	CLNS1A	-0.12741	0.751058	-0.101661	0.353608
E9PL17;Q92989	Polyribonucleotide 5-hydroxyl-kinase Clp1	CLP1	0.223829	2.17852	0.233488	0.727537
H0YGM0;Q9H078;A0A2U3TZY2	Caseinolytic peptidase B protein homolog	CLPB	-0.549873	1.47501	-0.598854	1.80167
Q16740;M0R208	ATP-dependent Clp protease proteolytic subunit, mitochondrial;ATP-dependent Clp protease proteolytic subunit	CLPP	-0.877133	0.536061	-0.509476	0.529273
O96005	Cleft lip and palate transmembrane protein 1	CLPTM1	-0.779285	0.759934	-0.0802422	0.211772
Q96KA5;G5E9Z2	Cleft lip and palate transmembrane protein 1-like protein	CLPTM1L	0.19396	2.48956	0.0867682	0.661915
O76031	ATP-dependent Clp protease ATP-binding subunit clpX-like, mitochondrial	CLPX	0.0487315	0.459933	0.0167933	0.117364
P09496;F8WF69;C9J8P9	Clathrin light chain A	CLTA	-0.149817	1.23263	0.0125968	0.0613664
P09497	Clathrin light chain B	CLTB	-0.181566	1.26795	-0.219074	0.563235
A0A087WVQ6;Q00610	Clathrin heavy chain;Clathrin heavy chain 1	CLTC	0.0680523	4.21848	0.0569045	1.05899
P10909;H0YC35;E7ERK6;H0YLK8	Clusterin;Clusterin beta chain;Clusterin alpha chain;Clusterin	CLU	3.40395	9.03724	3.14556	7.61934
A0A494C0R8;K7EIG1;I3L2B0		CLUH	-0.0761366	0.486415	0.132284	0.414838
Q8NFW8	N-acylneuraminate cytidylyltransferase	CMAS	0.163213	2.2791	0.0128288	0.0699211
P30085;Q5T0D2	UMP-CMP kinase	CMPK1	0.108542	1.52909	0.108913	0.822941
Q9BQ75;C9J384	Protein CMSS1	CMSS1	0.0509854	0.139453	0.0967061	0.347139
Q8N1G2	Cap-specific mRNA (nucleoside-2-O-)-methyltransferase 1	CMTR1	-0.13242	0.0736148	-0.403646	0.245183
P62633	Cellular nucleic acid-binding protein	CNBP	-0.144883	0.33443	-0.336383	0.570314
Q96KP4	Cytosolic non-specific dipeptidase	CNDP2	-0.25352	6.09363	0.00258446	0.0276053
H3BVI6;B4DDF4;B4DUT8;Q99439;A0A087X271;K7ES69;A0A087X1X5	Calponin;Calponin-2	CNN2	-0.230031	0.751665	-0.238674	0.579776
Q15417	Calponin-3	CNN3	0.0249863	0.0460448	-0.0513053	0.0552162
A5YKK6	CCR4-NOT transcription complex subunit 1	CNOT1	0.134069	2.38757	0.161105	2.50635
Q9H9A5;E9PCN5	CCR4-NOT transcription complex subunit 10	CNOT10	0.136835	0.210741	-0.29163	0.204769
Q9UKZ1	CCR4-NOT transcription complex subunit 11	CNOT11	-0.202776	0.419605	-0.137688	0.340804
F8VUB4;F8VV52;Q9NZN8;F8VQD8;A0A087X050;F8VVY1;F8VX63	CCR4-NOT transcription complex subunit 2	CNOT2	0.234546	0.402657	0.015259	0.0226969
B7Z6J7;O75175;A0A2R8Y4W0;H0Y5X7;H7C3F5;A0A2H2FJL5	CCR4-NOT transcription complex subunit 3	CNOT3	0.485175	0.30049	0.371056	0.333323
P09543	2,3-cyclic-nucleotide 3-phosphodiesterase	CNP	0.0799519	0.370667	-0.0453981	0.10672
Q9Y2B0	Protein canopy homolog 2	CNPY2	0.0924091	0.496835	0.0490729	0.188257
Q9BT09	Protein canopy homolog 3	CNPY3	-0.172473	0.891569	-0.0420974	0.153125
Q9GZY4;C9JA07;C9J6J1	Cytochrome c oxidase assembly factor 1 homolog	COA1	0.424526	1.87062	0.182994	0.611759
Q9Y2R0;K7EPV0	Cytochrome c oxidase assembly factor 3 homolog, mitochondrial	COA3	0.374416	1.49868	0.417681	1.23448
Q9NYJ1	Cytochrome c oxidase assembly factor 4 homolog, mitochondrial	COA4	0.00693194	0.0289929	0.0388369	0.148716
Q5JTJ3	Cytochrome c oxidase assembly factor 6 homolog	COA6	-0.386775	0.669434	-0.20786	0.270985
Q96BR5	Cytochrome c oxidase assembly factor 7	COA7	0.0273107	0.104334	0.0119117	0.0262905
Q13057	Bifunctional coenzyme A synthase;Phosphopantetheine adenylyltransferase;Dephospho-CoA kinase	COASY	0.0471376	0.134998	0.184059	0.617082
A0A087WVI0;E9PBL8;Q8WTW3	Conserved oligomeric Golgi complex subunit 1	COG1	-0.0237317	0.0211665	-0.260212	0.985266
Q14746;B7Z2Y2	Conserved oligomeric Golgi complex subunit 2	COG2	0.44792	0.53137	0.763731	0.924921
Q96JB2	Conserved oligomeric Golgi complex subunit 3	COG3	0.773116	0.834762	0.0272019	0.0151686
A0A6I8PIQ6;A0A0A0MS45;J3KNI1;Q9H9E3	Conserved oligomeric Golgi complex subunit 4	COG4	-0.0344016	0.118749	0.041935	0.154532
Q9UP83	Conserved oligomeric Golgi complex subunit 5	COG5	0.00939465	0.0061812	0.088534	0.0629645
Q9Y2V7	Conserved oligomeric Golgi complex subunit 6	COG6	0.188797	0.138911	-0.904434	0.826891
P83436	Conserved oligomeric Golgi complex subunit 7	COG7	-0.220882	0.267119	-0.122715	0.217044
P38432	Coilin	COIL	0.0151716	0.0555691	0.0236669	0.046152
A0A087WTA8;P08123	Collagen alpha-2(I) chain	COL1A2	-0.683214	0.377087	-0.206382	0.0732618
A0A2U3TZL3;A0A2R8Y7Q9;A0A2R8YEK8;A0A2R8Y5S9;Q9Y5P4;A0A2R8YE59;A0A2R8Y5H3;A0A2R8YE18;A0A2R8Y7C5;A0A2R8YFA1	Collagen type IV alpha-3-binding protein	COL4A3BP	0.062016	0.102341	-0.300786	1.16281
Q8NBJ5	Procollagen galactosyltransferase 1	COLGALT1	0.034064	0.388992	-0.0524562	0.537815
Q9Y6G5;H0Y9N4;D6RC04;D6RJ90	COMM domain-containing protein 10	COMMD10	0.132562	0.479409	0.217478	0.658741
Q86X83;F8WBW1;F8WC41	COMM domain-containing protein 2	COMMD2	0.0468238	0.154405	-0.103401	0.203402
Q9UBI1;H0Y4W0;R4GN54;R4GMW6;H0Y6Z9;R4GMX3	COMM domain-containing protein 3	COMMD3;COMMD3-BMI1	0.0815007	0.347636	-0.190031	0.44178
Q9NX08	COMM domain-containing protein 8	COMMD8	-0.828587	0.460514	-0.113378	0.205853
Q9P000;E9PJ95	COMM domain-containing protein 9	COMMD9	-0.185836	0.840719	-0.174362	0.471701
P21964;A0A7I2V370;E7EMS6;E7EUU8;A0A7I2V3G7;H7BZ45	Catechol O-methyltransferase	COMT	0.351187	0.294607	0.353432	0.3004
Q86VU5;R4GNF4	Catechol O-methyltransferase domain-containing protein 1	COMTD1	0.34359	1.99379	0.000886281	0.00106263
P53621;A0A3B3IT15;A0A3B3IS84;A0A3B3ISC6;A0A3B3IU89	Coatomer subunit alpha;Xenin;Proxenin	COPA	0.143425	5.00289	0.132055	3.6676
P53618;E9PP73	Coatomer subunit beta	COPB1	0.0262677	0.191977	0.077467	0.5195
H0Y938;H0YAC7;P35606;A0A7I2V258	Coatomer subunit beta	COPB2	0.10846	3.13425	0.0919266	1.69804
O14579;M0QXB4;M0R061	Coatomer subunit epsilon	COPE	0.170216	0.849436	0.24906	1.25661
Q9Y678	Coatomer subunit gamma-1	COPG1	0.0937707	2.15523	0.0682948	2.72629
Q9UBF2	Coatomer subunit gamma-2	COPG2	0.419864	1.35694	-0.195387	0.221073
P61201;B4DIH5	COP9 signalosome complex subunit 2	COPS2	-0.132518	1.36896	-0.015818	0.0993198
Q9UNS2;H7C3P9	COP9 signalosome complex subunit 3	COPS3	-1.01622	0.915199	-0.133471	0.331052
Q9BT78;D6RAX7;D6RFN0;D6RD63	COP9 signalosome complex subunit 4	COPS4	0.0877641	0.984794	-0.00296656	0.0172766
Q92905;E5RHH5	COP9 signalosome complex subunit 5	COPS5	-0.132265	0.529918	-0.00555706	0.0138538
Q7L5N1;E7EM64	COP9 signalosome complex subunit 6	COPS6	-0.128828	1.03232	-0.244922	0.774323
Q9UBW8;F5H7C6;F5GYF7;F5H248;F5H4U8	COP9 signalosome complex subunit 7a	COPS7A	-0.695883	0.278398	0.362367	0.23973
Q99627;E9PGT6;H7C3S9	COP9 signalosome complex subunit 8	COPS8	-0.187182	0.558263	-0.118792	0.317422
F8VVA7;P61923;F8VXB1;F8W156;F8W651;F8VYZ4;F8VUC5;F8VXR1	Coatomer subunit zeta-1	COPZ1	-0.158112	0.491754	-0.106598	0.300128
Q5HYK3;F8VVX6;B4DP72	2-methoxy-6-polyprenyl-1,4-benzoquinol methylase, mitochondrial	COQ5	1.06999	1.68327	0.512592	1.50792
G3V2L5;G3V4A6		COQ6	-0.364349	1.12109	-0.282058	0.70139
O75208;H3BSJ5;H3BNT2;H3BRC0	Ubiquinone biosynthesis protein COQ9, mitochondrial	COQ9	0.297792	3.48883	-0.0670811	0.26358
P31146;H3BRY3	Coronin-1A;Coronin	CORO1A	-0.0236931	0.341855	-0.0323146	0.204982
Q9BR76	Coronin-1B	CORO1B	-0.474214	0.536958	-0.371133	0.297518
Q9ULV4;B4E3S0	Coronin-1C;Coronin	CORO1C	-0.0535463	0.638864	-0.239593	0.801867
A0A0A6YYL4;P57737	Coronin;Coronin-7	CORO7-PAM16;CORO7	0.0591459	1.24129	0.0646124	0.585059
Q14061;H7C4E5;C9J8T6	Cytochrome c oxidase copper chaperone	COX17	-0.899571	3.50908	-0.423278	1.30464
B7ZL88;Q8N8Q8	Mitochondrial inner membrane protein COX18	COX18	0.106169	0.216714	0.00368055	0.00756093
Q5RI15	Cytochrome c oxidase protein 20 homolog	COX20	0.190805	1.17506	0.0471074	0.165375
P13073;H3BPG0;H3BN72;H3BNV9	Cytochrome c oxidase subunit 4 isoform 1, mitochondrial	COX4I1	0.0267162	0.626029	-0.101072	0.810248
P20674;H3BNX8;H3BRM5;H3BV69	Cytochrome c oxidase subunit 5A, mitochondrial	COX5A	-0.324646	2.12962	-0.431571	1.66366
P10606	Cytochrome c oxidase subunit 5B, mitochondrial	COX5B	0.139629	2.64938	0.106226	1.5938
P12074	Cytochrome c oxidase subunit 6A1, mitochondrial	COX6A1	-0.00458002	0.0154053	-0.364642	0.529655
P14854	Cytochrome c oxidase subunit 6B1	COX6B1	-0.133672	0.177483	0.196941	0.350319
P09669	Cytochrome c oxidase subunit 6C	COX6C	0.0966384	1.77328	0.0746253	0.592028
D6RIE3;D6RGV5;H0UI06;P14406;D6R9C3	Cytochrome c oxidase subunit 7A2, mitochondrial	COX7A2	0.0846634	0.258569	-0.0745656	0.360933
E5RJZ1;H0YBD2;O14548	Cytochrome c oxidase subunit 7A-related protein, mitochondrial	COX7A2L	-0.0735733	0.890284	-0.0100173	0.0600593
D6R9Z7;P15954	Cytochrome c oxidase subunit 7C, mitochondrial	COX7C	0.269014	1.41418	0.161458	0.831876
O75976	Carboxypeptidase D	CPD	-0.407584	0.804581	-0.30801	0.50082
Q99829;F2Z2V0;B0QZ18;A6PVH9;E7ENH5;Q5JX44;Q5JX58;Q5JX59;Q5JX60;Q5JX56;Q5JX45;Q5JX52;Q5JX61;Q5JX55	Copine-1	CPNE1	0.0824801	0.410334	0.0993652	0.505945
Q96FN4	Copine-2	CPNE2	-0.0811031	0.332797	-0.234451	0.671448
O75131;A0A087WYQ3	Copine-3	CPNE3	0.0240936	0.590606	0.0271002	0.329859
P36551	Oxygen-dependent coproporphyrinogen-III oxidase, mitochondrial	CPOX	-0.0915823	0.704043	-0.326869	0.902643
Q9BRF8	Serine/threonine-protein phosphatase CPPED1	CPPED1	0.223051	0.766189	-0.0939581	0.275352
P31327	Carbamoyl-phosphate synthase [ammonia], mitochondrial	CPS1	-0.368751	0.706341	-0.35394	0.875831
Q10570	Cleavage and polyadenylation specificity factor subunit 1	CPSF1	-0.127998	0.680875	-0.309549	0.570951
Q9P2I0	Cleavage and polyadenylation specificity factor subunit 2	CPSF2	0.314574	0.384519	-0.0865142	0.0697838
Q9UKF6;G5E9W3	Cleavage and polyadenylation specificity factor subunit 3	CPSF3	0.00589212	0.0274713	-0.0263783	0.125105
C9IYS7;A0A087WYI0;Q5TA45;J3QRY6;Q96HV7	Integrator complex subunit 11	CPSF3L	0.0711506	0.204368	-0.0776051	0.163636
F8WJN3;Q16630	Cleavage and polyadenylation specificity factor subunit 6	CPSF6	-0.0307144	0.147453	-0.00656668	0.0129026
Q8N684;F5H669	Cleavage and polyadenylation specificity factor subunit 7	CPSF7	-0.0983992	0.286461	0.00881227	0.0227775
P50416	Carnitine O-palmitoyltransferase 1, liver isoform	CPT1A	0.115305	2.52885	0.0138454	0.125745
A0A1B0GVF3;P23786;A0A1B0GV75;A0A1B0GTB8;A0A1B0GWC0	Carnitine O-palmitoyltransferase 2, mitochondrial	CPT2	0.200764	4.43268	0.176241	2.10288
P43155	Carnitine O-acetyltransferase	CRAT	0.640203	1.41435	-0.0823704	0.146569
A0A3B3IRL2;O75629	Protein CREG1	CREG1	-0.438714	4.36371	-0.415009	3.78166
Q6UXH1;A6PWM2	Cysteine-rich with EGF-like domain protein 2	CRELD2	0.0626914	0.308616	0.011319	0.0674728
P50238;K4DIB9;H3BRQ4	Cysteine-rich protein 1	CRIP1	-0.684704	0.510156	-0.573922	0.611505
Q9P021	Cysteine-rich PDZ-binding protein	CRIPT	-0.160993	0.584301	-0.227298	0.278528
P46108	Adapter molecule crk	CRK	-0.244333	1.11657	-0.813162	1.12028
P46109	Crk-like protein	CRKL	-0.376574	0.305878	-0.345404	0.258635
Q8IUI8	Cytokine receptor-like factor 3	CRLF3	0.0867201	0.216471	-0.0504217	0.198585
Q5JY65;Q9BZJ0	Crooked neck-like protein 1	CRNKL1	-0.131911	0.23234	0.0734777	0.507907
Q5TZA2;B1AKD8	Rootletin	CROCC	1.45473	1.23034	0.883563	1.19438
C9JP16;O75718	Cartilage-associated protein	CRTAP	0.912622	0.681242	0.597449	0.395956
P53674	Beta-crystallin B1	CRYBB1	-0.381885	3.56869	-0.178022	1.96278
Q08257;A6NP24;C9JH92	Quinone oxidoreductase	CRYZ	0.208926	0.572582	0.311821	0.983915
O75390;B4DJV2;A0A0C4DGI3	Citrate synthase, mitochondrial;Citrate synthase	CS	0.240716	3.77931	0.115973	1.03413
O75534;E9PLT0	Cold shock domain-containing protein E1	CSDE1	-0.127748	1.07952	-0.0445623	0.264171
P55060	Exportin-2	CSE1L	-0.115737	3.08926	-0.113671	3.15996
P41240	Tyrosine-protein kinase CSK	CSK	-0.012873	0.115584	-0.0587476	0.483052
U3KPX3;A0A590UJ43;P48729;H0Y9X2;U3KQK7;Q8N752	Casein kinase I isoform alpha;Casein kinase I isoform alpha-like	CSNK1A1;CSNK1A1L	0.149905	1.4141	0.0195119	0.0677173
H7BYT1;P48730;H0Y645;B0QY35;B0QY34;A0A669KBC0;J3QQI9;B0QY36	Casein kinase I isoform delta	CSNK1D;CSNK1E	0.521028	1.13759	0.669099	1.50193
P68400;E7EU96;A0A2R8YD58;A0A2R8Y5A0;A0A2R8YFU2;A0A2R8YF43;A0A2R8YDP2;Q8NEV1;A0A2R8Y4H0;A0A2R8Y4D6	Casein kinase II subunit alpha;Casein kinase II subunit alpha 3	CSNK2A1;CSNK2A3	-0.124935	1.03181	0.0101814	0.0390961
P19784;H3BNI9;H3BSA1	Casein kinase II subunit alpha	CSNK2A2	0.145489	0.499585	-0.176204	0.401278
Q5SRQ6;P67870;A0A7I2YQ78;Q5SRQ3;N0E472;A0A0G2JM12	Casein kinase II subunit beta	CSNK2B;CSNK2B-LY6G5B-1181;CSNK2B-LY6G5B--991	-0.00565592	0.0292124	-0.158247	1.27014
P21291;E9PS42;E9PND2;E9PP21	Cysteine and glycine-rich protein 1	CSRP1	-0.405802	5.43309	-0.166132	1.8862
P04080;A0A1W2PS52	Cystatin-B	CSTB	-0.434596	4.96259	-0.134949	1.35565
Q05048;A0A0A0MSZ9	Cleavage stimulation factor subunit 1	CSTF1	0.0211236	0.0919169	0.136073	1.08449
E9PID8;P33240;E7EWR4;A0A0A0MT56	Cleavage stimulation factor subunit 2	CSTF2	-0.0876309	0.763396	-0.183194	0.656884
Q9H0L4	Cleavage stimulation factor subunit 2 tau variant	CSTF2T	0.209242	0.116625	0.175058	0.0564947
Q12996;E9PLP8	Cleavage stimulation factor subunit 3	CSTF3	-0.166393	0.555582	-0.44645	1.93796
Q13363;D6RAX2;E7ESU7;E7EPF8;E9PGB1	C-terminal-binding protein 1	CTBP1	0.0851215	1.07413	0.148398	2.17229
P56545	C-terminal-binding protein 2	CTBP2	0.75494	0.81499	0.304741	0.791397
A0A2R8Y595;A0A2R8YFL0;P49711	Transcriptional repressor CTCF	CTCF	0.0607955	0.170905	-0.180232	0.966831
A0A0J9YWB6;Q9Y5B0;A0A0J9YWJ4;K7EJD2	RNA polymerase II subunit A C-terminal domain phosphatase	CTDP1	0.0228242	0.0234001	-0.502859	0.42492
P32929	Cystathionine gamma-lyase	CTH	0.361345	0.553258	1.32737	2.58626
P35221;G3XAM7	Catenin alpha-1	CTNNA1	0.408818	2.9578	0.740061	2.57197
P26232	Catenin alpha-2	CTNNA2	0.348529	0.81404	0.309156	0.243074
A0A2R8Y804;A0A2R8Y543;A0A2R8YCH5;A0A2R8Y5A3;P35222;A0A2R8Y750;B4DGU4;A0A2R8Y7Z0;A0A2R8Y5C3;A0A2R8Y5Z1;A0A2R8Y6G0	Catenin beta-1	CTNNB1	-0.128193	0.457	-0.134199	0.428298
Q8WYA6;A0A087WUB9	Beta-catenin-like protein 1	CTNNBL1	0.0894337	0.220918	-0.649559	0.574161
C9JZR2;O60716;A0A669KB62;A0A669KB05	Catenin delta-1	CTNND1	0.738588	1.292	0.471108	0.468079
A0A3B3IRI2;P17812;B4E1E0;A0A3B3IRQ8;A0A3B3ITF6;A0A3B3ITB8	CTP synthase 1;CTP synthase	CTPS1	-0.056894	1.23492	-0.0672391	0.950307
Q6PD62	RNA polymerase-associated protein CTR9 homolog	CTR9	-0.0858412	0.473584	0.0895185	0.480771
A0A7I2V4K5;X6R5C5;X6R8A1;P10619;A0A7I2V4D1;A0A7I2YQT8;A0A7I2V3B2	Carboxypeptidase;Lysosomal protective protein;Lysosomal protective protein 32 kDa chain;Lysosomal protective protein 20 kDa chain	CTSA	-0.198808	1.06781	-0.134027	0.610042
P07858;E9PHZ5;A0A7I2V440;A0A7I2YQK9;E9PQM1;E9PR21;A0A7I2V668;E9PSG5;A0A7I2V4Z9	Cathepsin B;Cathepsin B light chain;Cathepsin B heavy chain	CTSB	-0.161479	2.13033	-0.172505	2.46216
A0A7I2V6E3;A0A7I2V2Q8;P53634;A0A7I2YQT5;A0A7I2V466	Dipeptidyl peptidase 1;Dipeptidyl peptidase 1 exclusion domain chain;Dipeptidyl peptidase 1 heavy chain;Dipeptidyl peptidase 1 light chain	CTSC	0.218849	2.25434	0.0716534	0.528855
A0A1B0GVD5;A0A1B0GWE8;P07339;F8W787;A0A1B0GW44;A0A1B0GVP3;A0A1B0GV23;C9JH19;A0A1B0GU92;A0A1B0GU03;H7C469	Cathepsin D;Cathepsin D light chain;Cathepsin D heavy chain	CTSD	-0.47551	5.54297	-0.377289	4.15145
P25774;U3KQE7;U3KPS4	Cathepsin S	CTSS	0.0264247	0.158632	0.0172284	0.0956464
Q9UBR2	Cathepsin Z	CTSZ	-0.270987	0.305083	-0.673763	1.88787
Q13616;A0A590UJ21;A0A590UJ50;A0A590UJR3;A0A0C4DGX4;A0A590UJC4;A0A590UK34;A0A590UJ56	Cullin-1	CUL1	-0.214119	1.50906	-0.0882915	0.539913
A0A0A0MTN0;Q13617;Q5T2B5	Cullin-2	CUL2	0.268928	0.297495	0.487977	0.523536
Q13618	Cullin-3	CUL3	-0.262295	1.84233	-0.352411	0.551829
Q13619;A0A0A0MR50	Cullin-4A	CUL4A	-0.947234	1.55709	-0.947088	0.981659
A0A669KAX4;K4DI93;Q13620	Cullin-4B	CUL4B	-0.0058616	0.0256715	-0.050258	0.190117
Q93034	Cullin-5	CUL5	0.100104	0.0634838	-0.601912	0.481536
A0A669KBH4;Q14999;A0A669KAU7;A0A669KB95	Cullin-7	CUL7	-0.127899	0.335517	0.216766	0.553983
C9IZG4;O60888	Protein CutA	CUTA	-0.338111	2.60996	-0.226693	1.59141
Q9NTM9;Q5TCZ7	Copper homeostasis protein cutC homolog	CUTC	0.218765	0.351111	0.172983	0.321572
A0A2R8Y852;A0A2R8YDI1;P39880	Homeobox protein cut-like 1	CUX1	-0.413314	0.32246	0.118116	0.0769532
Q9P013	Spliceosome-associated protein CWC15 homolog	CWC15	-0.422438	2.17426	-0.142964	0.544109
B7WP74;Q9HCG8	Pre-mRNA-splicing factor CWC22 homolog	CWC22	-0.551481	0.669617	-0.375914	0.249665
Q6UX04;D6REK3	Peptidyl-prolyl cis-trans isomerase CWC27 homolog	CWC27	0.223449	0.324305	-0.421175	1.50775
Q69YN2;A0A286YF56	CWF19-like protein 1	CWF19L1	-0.5407	0.803577	-1.66327	2.01378
P78310	Coxsackievirus and adenovirus receptor	CXADR	-0.0455097	0.165796	0.110586	1.34519
D6RFH4;H3BUX2;O43169	Cytochrome b5 type B	CYB5B	0.205891	1.20386	0.0709782	0.266598
Q9UHQ9;H7C0R7	NADH-cytochrome b5 reductase 1	CYB5R1	0.294138	1.94017	0.0789614	0.25782
P00387;B1AHF3	NADH-cytochrome b5 reductase 3;NADH-cytochrome b5 reductase 3 membrane-bound form;NADH-cytochrome b5 reductase 3 soluble form	CYB5R3	0.219121	2.81375	0.0947733	0.99295
P13498	Cytochrome b-245 light chain	CYBA	0.274714	0.793046	0.422387	1.442
P04839	Cytochrome b-245 heavy chain	CYBB	0.107094	1.32458	0.0548833	0.465748
P08574	Cytochrome c1, heme protein, mitochondrial	CYC1	0.195121	1.75337	0.157005	1.31509
C9JFR7;P99999	Cytochrome c	CYCS	-0.0220429	0.211987	0.102862	1.21634
Q7L576	Cytoplasmic FMR1-interacting protein 1	CYFIP1	-0.0958284	1.26392	-0.052899	0.653314
E7EVJ5;Q96F07;H7C229;E7EW33	Cytoplasmic FMR1-interacting protein 2	CYFIP2	0.00103537	0.00679862	0.0956373	0.395955
A0A0C4DFL7;Q16850	Lanosterol 14-alpha demethylase	CYP51A1	0.0232356	0.0997948	-0.317381	0.791548
Q15438;K7ENQ8	Cytohesin-1	CYTH1	0.393481	1.44817	0.368297	1.25475
F5GXX5;P61803;F5H895;A0A0B4J239	Dolichyl-diphosphooligosaccharide--protein glycosyltransferase subunit DAD1	DAD1	0.288593	1.37996	0.117002	0.314041
Q3LXA3;H0YCY6	Bifunctional ATP-dependent dihydroxyacetone kinase/FAD-AMP lyase (cyclizing);ATP-dependent dihydroxyacetone kinase;FAD-AMP lyase (cyclizing)	DAK;TKFC	-0.0832427	1.31272	0.0631479	0.578761
P51398;V9GZ03;V9GYL9;V9GYJ9;V9GYA7;V9GZ61	28S ribosomal protein S29, mitochondrial	DAP3	0.0124725	0.0522852	0.0964006	0.426614
J3KNB3;Q9UN19	Dual adapter for phosphotyrosine and 3-phosphotyrosine and 3-phosphoinositide	DAPP1	0.38129	2.90807	0.393737	2.0273
P14868	Aspartate--tRNA ligase, cytoplasmic	DARS	0.123892	2.71588	0.0971584	1.65449
Q6PI48;A0A3B3ISK7;A0A3B3IT01;A0A3B3IS01;A0A3B3ITS3;A0A3B3IS54	Aspartate--tRNA ligase, mitochondrial	DARS2	0.160109	1.24577	0.0983747	0.497391
K7EQ02;K7EQ55;K7EK33;Q96EP5	DAZ-associated protein 1	DAZAP1	-0.127415	1.36211	0.0937885	0.714063
P07108;A0A0A0MTI5;B8ZWD1	Acyl-CoA-binding protein	DBI	-0.357289	3.80653	-0.0959895	0.643907
Q16643;D6R9W4	Drebrin	DBN1	0.348185	0.476989	-0.0700274	0.11388
Q9UJU6;H0Y5J4;B4DDD6	Drebrin-like protein	DBNL	-0.0681766	0.377508	-0.0710217	0.444281
Q9UK59	Lariat debranching enzyme	DBR1	0.172349	0.56269	0.185704	0.539214
P11182;Q5VVL7	Lipoamide acyltransferase component of branched-chain alpha-keto acid dehydrogenase complex, mitochondrial	DBT	0.209977	1.61422	0.0656513	0.315705
A0A087WT20;Q9NV06;B3KME9	DDB1- and CUL4-associated factor 13	DCAF13	0.125253	0.373306	-0.152484	0.285759
P61962;A0A087WWI6	DDB1- and CUL4-associated factor 7	DCAF7	0.417553	0.237054	0.535714	0.611683
Q5TAQ9;V9GY54	DDB1- and CUL4-associated factor 8	DCAF8	0.210447	0.620191	0.316421	1.25957
Q9NPI6	mRNA-decapping enzyme 1A	DCP1A	0.124964	0.354137	-0.0174309	0.0417567
Q8IU60	m7GpppN-mRNA hydrolase	DCP2	0.0505353	0.26235	0.0540283	0.244366
Q96C86;A0A3B3ITF0	m7GpppX diphosphatase	DCPS	-0.241038	1.94867	0.0171458	0.0586822
E7EX90;Q14203;Q6AWB1	Dynactin subunit 1	DCTN1;DKFZp686E0752	0.122614	0.752636	0.205941	1.47331
A0A7I2V4Y9;Q13561;A0A7I2V4H4;A8K8J9;F8W1I6;H0YI98;F8VW18;A0A7I2V390	Dynactin subunit 2	DCTN2	-0.449536	2.1459	-0.075724	0.616308
Q9UJW0	Dynactin subunit 4	DCTN4	0.318803	1.31211	0.00370916	0.00626205
O00399	Dynactin subunit 6	DCTN6	-0.294333	0.38299	-0.310836	0.416054
Q9H773	dCTP pyrophosphatase 1	DCTPP1	-0.328211	4.23559	-0.228581	1.78331
Q96GG9;C9JVE2	DCN1-like protein 1;DCN1-like protein	DCUN1D1	-0.0224012	0.0587297	-0.0312827	0.0597405
Q7Z4W1;J3KS22;J3QS36;J3KRZ4;J3QL34	L-xylulose reductase	DCXR	0.160643	2.44455	0.170724	2.60182
O95865;A0A140T971;Q5SSV3;Q5SRR8	N(G),N(G)-dimethylarginine dimethylaminohydrolase 2	DDAH2	-0.0399311	0.0645851	0.409525	0.505647
Q16531;F5GY55	DNA damage-binding protein 1	DDB1	-0.120488	1.98521	-0.00487232	0.0338311
Q92466	DNA damage-binding protein 2	DDB2	-0.0370872	0.0341796	-0.0395526	0.039271
Q5TDH0	Protein DDI1 homolog 2	DDI2	-0.106319	0.591574	-0.361379	1.45342
P39656;A0A0C4DGS1;U3KQ84	Dolichyl-diphosphooligosaccharide--protein glycosyltransferase 48 kDa subunit	DDOST	0.176227	4.13963	0.161158	2.43094
Q96HY6;A0A0A0MRX2	DDRGK domain-containing protein 1	DDRGK1	0.412341	3.31888	0.229178	0.755579
P30046;B5MC82;A6NHG4;J3KQ18	D-dopachrome decarboxylase;D-dopachrome decarboxylase-like protein	DDT;DDTL	-0.321296	4.36212	-0.177543	2.47081
A0A7I2V430;A0A7I2V4F0;Q92499;A0A7I2V2M5;A0A087WZ71;A0A087X2G1;A0A7I2YQ77;A0A7I2V4J3	ATP-dependent RNA helicase DDX1	DDX1	-0.0550493	0.948383	0.00535711	0.043706
Q13206;E9PIF2;A0A3B3ISR7	Probable ATP-dependent RNA helicase DDX10	DDX10	-0.337804	0.520593	0.0770734	0.0769965
A8MPP1;Q92771;Q96FC9;F5GYY1;F5GXL6;F5GXJ8;F6WZM0;F5H235;C9K0E8;B4DMS8	Putative ATP-dependent RNA helicase DDX11-like protein 8;Putative ATP-dependent RNA helicase DDX12;Probable ATP-dependent RNA helicase DDX11	DDX11L8;DDX12P;DDX11	-0.0982869	0.73022	-0.197852	1.31213
A0A1X7SBZ2;A0A5H1ZRQ2;Q92841	Probable ATP-dependent RNA helicase DDX17	DDX17	0.0596301	1.08491	0.0631177	1.42956
Q9NVP1	ATP-dependent RNA helicase DDX18	DDX18	0.15597	2.36423	0.065204	0.451912
Q9NUU7;I3L0H8	ATP-dependent RNA helicase DDX19A	DDX19A	-0.119199	0.969945	-0.0963593	0.776967
Q9UHI6;E9PJ60	Probable ATP-dependent RNA helicase DDX20	DDX20	0.961025	2.59425	0.652886	1.95858
Q9NR30	Nucleolar RNA helicase 2	DDX21	-0.10537	3.27638	-0.103119	1.44607
Q9BUQ8	Probable ATP-dependent RNA helicase DDX23	DDX23	0.04446	0.165024	0.0105801	0.0439709
G3V529;Q9GZR7;F5GYL3;A0A1W2PRR2;A0A087WXU8	ATP-dependent RNA helicase DDX24	DDX24	-0.0185788	0.12731	-0.0875012	0.247207
B7Z6D5;Q96GQ7	Probable ATP-dependent RNA helicase DDX27	DDX27	0.22482	1.68256	0.192919	1.30763
Q9NUL7	Probable ATP-dependent RNA helicase DDX28	DDX28	-0.182875	0.921302	-0.20648	0.620478
F8WAJ0;Q9H8H2	Probable ATP-dependent RNA helicase DDX31	DDX31	-0.0828025	0.200223	0.258079	0.958986
O00148;K7EQN7	ATP-dependent RNA helicase DDX39A	DDX39A	0.131839	0.985249	-0.00576083	0.0258666
Q13838;Q5STU3;A0A0G2JJZ9;F6WLT2;A0A140T9X3;F6TRA5;A0A0A0MT12;F6S4E6;A0A140T996;A0A140T9X9;F6UJC5;A0A140TA18	Spliceosome RNA helicase DDX39B	DDX39B	0.096515	2.92265	0.0942424	1.52945
O00571;A0A0D9SF53;A0A0D9SG12;A0A2R8YF78;A0A0D9SFB3;A0A2R8YFS5;A0A2R8Y4A4;A0A2R8YFR4;A0A2U3TZJ9;A0A2R8YCW1;A0A2R8Y645;A0A2R8Y5G6;F6S8Q4;A0A2R8YDH3;A0A2R8YDT5;A0A2R8Y7T2	ATP-dependent RNA helicase DDX3X	DDX3X	0.0401634	0.906698	0.042696	0.709236
O15523	ATP-dependent RNA helicase DDX3Y	DDX3Y	0.0930114	0.196959	0.0820041	0.20428
Q9UJV9	Probable ATP-dependent RNA helicase DDX41	DDX41	0.249142	1.61343	-0.0173432	0.0900813
Q86XP3;A0A0A0MSJ0	ATP-dependent RNA helicase DDX42	DDX42	-0.289367	1.16864	-0.0208877	0.114004
A0A0C4DG89;Q7L014	Probable ATP-dependent RNA helicase DDX46	DDX46	-0.0661602	0.907343	-0.0308237	0.319794
Q9H0S4	Probable ATP-dependent RNA helicase DDX47	DDX47	0.221417	2.84032	0.114059	0.875827
Q9Y6V7	Probable ATP-dependent RNA helicase DDX49	DDX49	0.217545	1.03687	0.00765419	0.0150869
P17844;J3KTA4;A0A7I2V2S0;A0A7I2V507;A0A0G2JLI4;A0A7I2V5F5	Probable ATP-dependent RNA helicase DDX5	DDX5	-0.156314	6.03311	-0.105853	3.21413
Q9BQ39	ATP-dependent RNA helicase DDX50	DDX50	-0.0796229	0.0891596	-0.5344	0.478677
Q8N8A6	ATP-dependent RNA helicase DDX51	DDX51	0.606495	1.12606	0.598601	0.894978
Q9Y2R4	Probable ATP-dependent RNA helicase DDX52	DDX52	0.201286	1.05285	0.192843	0.870685
Q8TDD1	ATP-dependent RNA helicase DDX54	DDX54	0.0966632	1.65642	0.0354919	0.334544
Q9NY93;H7C3E9;G3V0G3	Probable ATP-dependent RNA helicase DDX56	DDX56	0.164423	1.79039	0.081316	0.968678
P26196	Probable ATP-dependent RNA helicase DDX6	DDX6	-0.0445801	0.33662	-0.0608002	0.63325
Q16698;E5RJG7;E5RFV2	2,4-dienoyl-CoA reductase, mitochondrial	DECR1	0.293664	3.38031	0.269744	2.2051
Q4VXZ8;Q9NUI1;A0A0J9YWI0	Peroxisomal 2,4-dienoyl-CoA reductase	DECR2	-0.562453	0.443211	-0.985225	0.66349
H0Y993;P35659;A0A494C028;B4DFG0;H0Y8X0;D6RDA2;A0A494C198	Protein DEK	DEK	-0.0560036	1.16255	-0.0433757	0.667707
A0A7I2RAZ6;A0A0U1RR27;Q7Z401;H3BTW5	C-myc promoter-binding protein	DENND4A	0.237472	1.54224	0.429558	1.81307
F8VVL1;O43583	Density-regulated protein	DENR	-0.416658	0.663201	-0.457103	0.447459
Q5TB30	DEP domain-containing protein 1A	DEPDC1	0.13067	0.60971	0.279506	0.83674
Q8TB45	DEP domain-containing mTOR-interacting protein	DEPTOR	0.343236	2.04247	0.272938	1.57369
Q9Y315;G3V158;E9PPM8;E9PMH9;E9PML7	Deoxyribose-phosphate aldolase	DERA	-0.0874872	0.226318	-0.250433	0.696901
Q9BUN8;B4E1G1;E5RGY0	Derlin-1	DERL1	0.0890487	0.329312	0.111842	1.35542
O00273	DNA fragmentation factor subunit alpha	DFFA	-0.260215	1.50223	-0.116359	0.745288
A0A0A0MTI1;Q15392	Delta(24)-sterol reductase	DHCR24	-0.458717	0.385484	-0.622065	0.410169
Q9UBM7;E9PM00	7-dehydrocholesterol reductase	DHCR7	0.380395	4.57989	0.229377	2.77913
P00374;B4DM58	Dihydrofolate reductase	DHFR	-0.639348	1.66772	-0.668936	2.24994
Q02127;I3NI32	Dihydroorotate dehydrogenase (quinone), mitochondrial	DHODH	0.28424	1.03279	0.0453784	0.106856
M0R253;M0QX43;A0A3B3IU31;B4E3M2;Q5J8M5;A0A087WZK0;P49366;M0R0J4;M0QYZ7;M0R264	Deoxyhypusine synthase	DHPS	0.0727358	0.0996534	0.0763364	0.245465
Q96LJ7	Dehydrogenase/reductase SDR family member 1	DHRS1	-0.126988	0.966256	0.0665342	0.246264
Q6UX07	Dehydrogenase/reductase SDR family member 13	DHRS13	-0.275983	0.332758	-0.515514	1.26861
Q9BTZ2;F5GWZ1	Dehydrogenase/reductase SDR family member 4	DHRS4	0.241085	1.3695	0.0662177	0.221458
H0YJ66;Q9Y394;H0YJR8	Dehydrogenase/reductase SDR family member 7	DHRS7	0.358785	0.570377	0.375143	0.285525
A0A0C4DGQ8;Q6IAN0	Dehydrogenase/reductase SDR family member 7B	DHRS7B	-1.07125	0.807708	-2.37121	2.82163
Q96HY7	Probable 2-oxoglutarate dehydrogenase E1 component DHKTD1, mitochondrial	DHTKD1	0.333039	1.13408	0.0890576	0.203834
O43143	Pre-mRNA-splicing factor ATP-dependent RNA helicase DHX15	DHX15	-0.0581293	1.06071	0.0363267	0.452726
O60231;A0A140T947;Q5SQH5	Putative pre-mRNA-splicing factor ATP-dependent RNA helicase DHX16	DHX16	-0.0336809	0.146885	0.0554937	0.384512
A0A087WYN9;Q7Z478	ATP-dependent RNA helicase DHX29	DHX29	-0.0922769	0.432398	0.127545	0.571188
H7BXY3;Q7L2E3	Putative ATP-dependent RNA helicase DHX30	DHX30	-0.171295	2.04173	-0.167484	1.60165
Q9H6R0;I3L1L6	Putative ATP-dependent RNA helicase DHX33	DHX33	0.49389	0.355595	1.15407	1.08544
Q14147	Probable ATP-dependent RNA helicase DHX34	DHX34	-0.0258382	0.0123176	0.0955245	0.0534178
Q9H2U1;E7EWK3	ATP-dependent RNA helicase DHX36	DHX36	-0.309517	1.2125	-0.0768035	0.505932
Q92620	Pre-mRNA-splicing factor ATP-dependent RNA helicase PRP16	DHX38	-0.13237	0.853862	-0.328128	0.824816
Q6P158	Putative ATP-dependent RNA helicase DHX57	DHX57	0.64062	0.536186	0.668641	0.595434
Q14562;F5H658	ATP-dependent RNA helicase DHX8	DHX8	-0.214542	1.32443	-0.100858	0.178804
Q08211	ATP-dependent RNA helicase A	DHX9	-0.0165332	0.413789	0.0205574	0.263394
Q9NR28;A0A024RBT2	Diablo homolog, mitochondrial	DIABLO	-0.256172	1.01441	-0.627259	0.540403
A0A140T8Z0;A0A0G2JH68;O60610;H9KV28;A0A2R8Y5N1	Protein diaphanous homolog 1	DIAPH1	-0.0872831	1.16447	0.0182339	0.124541
H0YJZ6;A0A7I2YBM0;Q9UPY3	Endoribonuclease Dicer	DICER1	0.0521318	0.132923	-0.0260572	0.0939239
Q9BTC0	Death-inducer obliterator 1	DIDO1	-0.0312099	0.0182538	-0.0343458	0.0286233
Q68CQ4	Digestive organ expansion factor homolog	DIEXF	0.171875	0.502543	0.072306	0.160328
Q9UNQ2;A0A494C0G7;A0A0C4DGB1	Probable dimethyladenosine transferase	DIMT1	0.0385351	0.237537	-0.0145772	0.0668474
Q9P265	Disco-interacting protein 2 homolog B	DIP2B	0.38915	0.333936	0.211809	0.207401
Q9Y2L1;G3V1J5	Exosome complex exonuclease RRP44	DIS3	0.00823561	0.0250567	0.0962944	0.555879
O60832;C9IYT0;H7C0M1	H/ACA ribonucleoprotein complex subunit 4	DKC1	-0.0235179	0.25742	-0.060634	1.327
Q9UFM8;Q9Y639	Neuroplastin	DKFZp566H1924;NPTN	-0.0522747	0.20502	-0.101036	0.334751
P10515;E9PEJ4;H0YDD4	Dihydrolipoyllysine-residue acetyltransferase component of pyruvate dehydrogenase complex, mitochondrial;Acetyltransferase component of pyruvate dehydrogenase complex	DLAT	0.155756	1.28541	0.023838	0.170914
P09622;E9PEX6	Dihydrolipoyl dehydrogenase, mitochondrial;Dihydrolipoyl dehydrogenase	DLD	0.306996	4.36641	0.178527	2.30346
Q12959;A0A590UJR5;A0A590UJD9;A0A590UJ68;A0A590UJ18;A0A590UJ08;A0A590UJS9;A0A590UJC5;A0A0C4DFT3;A0A590UKA8;A0A590UJ81;A0A590UJ29;A0A590UK81;A0A590UJX2;A0A590UJR4;A0A590UK48;C9JUA9;E7EQD7;A0A590UJ64;A0A590UJL2;A0A590UK02;A0A590UK70;A0A590UJ25	Disks large homolog 1	DLG1	-1.07008	1.07383	-1.19178	1.27674
Q15398	Disks large-associated protein 5	DLGAP5	0.158469	0.130449	0.144875	0.155995
P36957;Q86SW4	Dihydrolipoyllysine-residue succinyltransferase component of 2-oxoglutarate dehydrogenase complex, mitochondrial	DLST	0.250182	1.8198	0.168741	1.58473
Q9NPF5;Q5TG40	DNA methyltransferase 1-associated protein 1	DMAP1	0.000145213	0.000157219	-0.376267	0.624467
Q86Y56;H0Y650	Dynein assembly factor 5, axonemal	DNAAF5	0.0886726	0.251699	-0.329484	0.270719
Q9P2D7;H7C563	Dynein heavy chain 1, axonemal	DNAH1	0.298845	0.63476	-0.318808	0.846766
F5H515		DNAH10	-0.0670123	0.111075	0.00877984	0.0115405
P31689	DnaJ homolog subfamily A member 1	DNAJA1	0.240116	2.66783	0.244989	3.51938
O60884	DnaJ homolog subfamily A member 2	DNAJA2	-0.00745646	0.0492148	-0.0675764	0.238839
Q96EY1	DnaJ homolog subfamily A member 3, mitochondrial	DNAJA3	0.100631	1.66687	-0.00161648	0.0113204
P25685;A0A7I2V3K7;M0QXK0	DnaJ homolog subfamily B member 1	DNAJB1	0.788509	7.93925	0.665205	6.54254
Q9UBS4	DnaJ homolog subfamily B member 11	DNAJB11	0.242492	4.67965	0.0432822	0.223143
Q9UDY4	DnaJ homolog subfamily B member 4	DNAJB4	-0.412061	0.602305	0.308491	0.721437
O75190;E9PH18;A0A0J9YX62;C9J2C4;C9JB42;C9JDR7;C9JDX6;F8WCZ4;C9J2P2	DnaJ homolog subfamily B member 6	DNAJB6	0.406611	0.981701	0.342427	0.604851
Q96KC8	DnaJ homolog subfamily C member 1	DNAJC1	-0.0302728	0.337878	-0.11732	1.21559
Q8IXB1	DnaJ homolog subfamily C member 10	DNAJC10	0.10252	1.55332	-0.0435073	0.0855262
Q9NVH1;B1AK20	DnaJ homolog subfamily C member 11	DNAJC11	0.197382	1.65303	0.00618203	0.0281588
O75165	DnaJ homolog subfamily C member 13	DNAJC13	-0.279997	0.251823	0.530337	0.702086
Q96DA6;F2Z3A7	Mitochondrial import inner membrane translocase subunit TIM14	DNAJC19	0.36722	1.02727	0.216304	0.463879
Q99543	DnaJ homolog subfamily C member 2;DnaJ homolog subfamily C member 2, N-terminally processed	DNAJC2	-0.376001	0.636875	0.0501957	0.0545274
Q13217;X6R9L0	DnaJ homolog subfamily C member 3	DNAJC3	0.388613	1.49615	0.215992	0.468103
Q99615;A0A6I8PU73;A0A6I8PIK4;A0A6I8PUD4;A0A6I8PS32;A0A6I8PR89;A0A6I8PU89;A0A6I8PRZ0;A0A6I8PLE7;A0A6I8PUC2;K7ER44;K7EK03;K7EIH8	DnaJ homolog subfamily C member 7	DNAJC7	0.124322	0.429168	-0.0783501	0.176037
O75937	DnaJ homolog subfamily C member 8	DNAJC8	-0.240045	1.82761	0.00687536	0.0299721
O00429	Dynamin-1-like protein	DNM1L	-0.0613527	1.00643	-0.0450068	0.494288
P50570	Dynamin-2	DNM2	0.162971	2.00153	0.161399	1.57453
A0A7I2YQA8;A0A7I2V5F1;A0A7I2YQQ0;A0A7I2V5D0;A0A7I2V490;P26358	DNA (cytosine-5)-methyltransferase 1	DNMT1	-0.200637	2.62845	-0.202925	2.45371
E5RIA4;E7ETB3;Q9ULA0;E7EMB6;F8WAN0;C9JBE1;B9ZVU2	Aspartyl aminopeptidase	DNPEP	-0.189562	0.96065	0.0937204	0.415044
H0Y8X4;O43598	2-deoxynucleoside 5-phosphate N-hydrolase 1	DNPH1	-0.285121	2.17545	-0.10562	0.895738
Q5QJE6;J3KP30	Deoxynucleotidyltransferase terminal-interacting protein 2	DNTTIP2	0.217292	0.394728	0.454338	3.76209
Q92608;E5RFJ0	Dedicator of cytokinesis protein 2	DOCK2	0.194654	2.59368	0.123881	1.26519
Q96N67;A0A1B0GWE0	Dedicator of cytokinesis protein 7	DOCK7	-0.0226847	0.115183	-0.0704685	0.227225
A0A0A0MSY4;Q9BZ29;Q6ZSL5;A0A0A0MT38	Dedicator of cytokinesis protein 9	DOCK9	0.0540386	0.227152	-0.287186	0.321814
Q9BU89	Deoxyhypusine hydroxylase	DOHH	0.00757821	0.0662301	0.102008	0.508901
P16444	Dipeptidase 1	DPEP1	-0.390506	0.22243	-0.770419	1.02203
Q92785;J3KMZ8	Zinc finger protein ubi-d4	DPF2	-0.280735	0.459566	0.180951	0.318824
Q9BQC3;E9PLL2;E9PMH7;H0YCR5	Diphthamide biosynthesis protein 2	DPH2	-0.206985	0.678134	0.0285323	0.0814363
Q9H2P9	Diphthine synthase	DPH5	-0.414187	0.490009	-0.0991885	0.166214
Q5QPK2;H0Y368;O60762;Q5QPJ9	Dolichol-phosphate mannosyltransferase subunit 1	DPM1	0.145875	2.08865	0.0609166	0.785262
Q9P2X0	Dolichol-phosphate mannosyltransferase subunit 3	DPM3	0.057169	0.425412	-0.00606219	0.0166691
Q9NY33;G3V1D3;G3V180	Dipeptidyl peptidase 3	DPP3	-0.530989	4.67615	-0.228719	2.57892
Q9UHL4	Dipeptidyl peptidase 2	DPP7	0.236881	3.32763	0.158642	1.64784
Q86TI2;M0R2A8	Dipeptidyl peptidase 9	DPP9	0.567316	0.432074	0.819176	0.840146
A0A1B0GW05;Q2PZI1	Probable C-mannosyltransferase DPY19L1	DPY19L1	0.317702	0.880516	0.017648	0.038331
Q9C005	Protein dpy-30 homolog	DPY30	-0.365745	1.36073	-0.873337	1.16727
A0A1C7CYX9;Q16555	Dihydropyrimidinase-related protein 2	DPYSL2	-0.111417	1.79826	0.0438099	0.404146
Q01658	Protein Dr1	DR1	-0.48732	0.839715	-0.333654	0.519244
E9PNC7;C9JCC6;Q14919;E9PQX9	Dr1-associated corepressor	DRAP1	-0.326928	2.15106	-0.229885	0.491156
Q9Y295	Developmentally-regulated GTP-binding protein 1	DRG1	-0.151238	0.996024	0.0427198	0.16323
P55039;A8MZF9	Developmentally-regulated GTP-binding protein 2	DRG2	-0.0342852	0.124263	0.0837806	0.362396
Q9BVC3	Sister chromatid cohesion protein DCC1	DSCC1	0.144007	0.832397	-0.0276221	0.0987945
O14972;A8MTY9;A8MY26	Down syndrome critical region protein 3	DSCR3	0.083902	0.281548	-0.00987879	0.0228478
Q14126	Desmoglein-2	DSG2	-0.283362	0.635723	-0.54609	1.11262
P15924	Desmoplakin	DSP	0.0513827	0.221842	-0.100566	0.368571
P60981;F6RFD5	Destrin	DSTN	-0.183592	3.09934	-0.0428111	0.28139
A0A2R8YCT7;A0A2R8Y6X2;Q8TEA8;A0A087WZV9	D-tyrosyl-tRNA(Tyr) deacylase 1;D-tyrosyl-tRNA(Tyr) deacylase	DTD1	-0.0444212	0.163918	-0.0472679	0.131227
Q8TDB6	E3 ubiquitin-protein ligase DTX3L	DTX3L	0.196575	0.318581	0.48082	0.460549
P23919;H7C312;H7BZ20	Thymidylate kinase	DTYMK	0.205649	1.3762	0.0220855	0.123994
J3QLE4;Q6P1R4;J3QKP9;H0YGW8;J3QQZ0	tRNA-dihydrouridine(16/17) synthase [NAD(P)(+)]-like	DUS1L	0.276737	0.783461	0.07453	0.270739
Q96G46	tRNA-dihydrouridine(47) synthase [NAD(P)(+)]-like	DUS3L	-0.936413	1.58131	-0.234701	1.01007
Q9UNI6;V9GYV5;V9GY92	Dual specificity protein phosphatase 12	DUSP12	0.188391	0.98045	0.327783	0.865031
Q9BVJ7	Dual specificity protein phosphatase 23	DUSP23	-0.0039264	0.00342435	0.102469	0.0913457
P51452;K7ES89	Dual specificity protein phosphatase 3	DUSP3	-0.0599889	0.194157	-0.115157	0.60015
P33316;H0YNW5;H0YKC5;H0YKI0;A0A0C4DGL3	Deoxyuridine 5-triphosphate nucleotidohydrolase, mitochondrial	DUT	-0.375113	4.07213	-0.253515	3.04663
Q14204	Cytoplasmic dynein 1 heavy chain 1	DYNC1H1	0.0461528	3.30995	0.108256	3.87997
Q13409;E7EQL5	Cytoplasmic dynein 1 intermediate chain 2	DYNC1I2	-0.0878534	0.223279	-0.249582	0.596618
Q9Y6G9	Cytoplasmic dynein 1 light intermediate chain 1	DYNC1LI1	0.0268161	0.141804	0.198359	1.67216
O43237	Cytoplasmic dynein 1 light intermediate chain 2	DYNC1LI2	0.605996	0.853926	-0.0299554	0.0242962
P63167;F8VXL2;F8VRV5	Dynein light chain 1, cytoplasmic	DYNLL1	0.0479377	0.1668	-0.0605036	0.416798
Q96FJ2	Dynein light chain 2, cytoplasmic	DYNLL2	-0.0434825	0.113629	0.0944958	0.205729
Q9NP97;B1AKR6	Dynein light chain roadblock-type 1	DYNLRB1	-0.0923783	0.105181	-0.314373	0.3552
P63172	Dynein light chain Tctex-type 1	DYNLT1	0.060486	0.521553	0.0107768	0.0166947
A6NGJ0;P51808;F2Z328	Dynein light chain Tctex-type 3	DYNLT3	-0.0799287	0.287993	-0.178923	0.952304
O75923	Dysferlin	DYSF	-0.00677999	0.0559933	0.435489	0.718189
H3BTB7;Q5JPH6	Probable glutamate--tRNA ligase, mitochondrial	EARS2	-0.495686	0.241451	-1.54062	0.805604
H7C2Q8;Q99848	Probable rRNA-processing protein EBP2	EBNA1BP2	0.169513	1.28875	0.0741326	0.323893
Q15125;C9J719;C9JJ78;A0A494C0F3	3-beta-hydroxysteroid-Delta(8),Delta(7)-isomerase	EBP	0.0804119	0.654712	-0.0129687	0.0703664
B4DKB2;A0A3B3ISF9;P42892	Endothelin-converting enzyme 1	ECE1	0.143279	0.0762735	-0.487101	0.334079
Q13011;M0R248	Delta(3,5)-Delta(2,4)-dienoyl-CoA isomerase, mitochondrial	ECH1	0.198726	2.37932	0.090923	0.84854
Q9NTX5;J3KP84;E9PPG7;E9PRU6;F2Z2D6;E9PJS8;E9PLY6;H0Y5L2	Ethylmalonyl-CoA decarboxylase	ECHDC1	-0.0570077	0.513662	-0.0224022	0.119115
P30084	Enoyl-CoA hydratase, mitochondrial	ECHS1	0.209463	2.90187	-0.0114466	0.0580841
P42126;Q96DC0;H3BS70	Enoyl-CoA delta isomerase 1, mitochondrial	ECI1;DCI	0.236522	2.97086	0.239477	3.61273
A0A0C4DGA2;O75521	Enoyl-CoA delta isomerase 2, mitochondrial	ECI2	-0.74694	0.879532	-0.230006	0.192902
Q16610	Extracellular matrix protein 1	ECM1	0.236514	0.753063	-0.220594	0.278772
Q5VYK3;J3KN16	Proteasome-associated protein ECM29 homolog	ECM29;KIAA0368	0.126777	1.99451	0.104627	1.19324
Q9H8V3	Protein ECT2	ECT2	-0.0255811	0.0620107	0.0350182	0.0998193
Q96F86	Enhancer of mRNA-decapping protein 3	EDC3	0.114885	0.451132	0.294948	1.42329
Q6P2E9	Enhancer of mRNA-decapping protein 4	EDC4	0.0118853	0.118299	0.0325502	0.336881
O60869	Endothelial differentiation-related factor 1	EDF1	-0.232087	2.84745	0.00643635	0.0450567
Q15075	Early endosome antigen 1	EEA1	-0.155713	0.237943	-0.0935796	0.170315
A0A5F9ZI63;O75530;E9PJK2	Polycomb protein EED	EED	-0.615543	0.731301	-1.45794	1.8989
P68104;A0A7I2V659;A0A087WVQ9;Q5VTE0;A0A7I2V5N4;A0A7I2V3H3;A0A087WV01	Elongation factor 1-alpha 1;Putative elongation factor 1-alpha-like 3;Elongation factor 1-alpha	EEF1A1;EEF1A1P5	-0.0639598	1.48907	-0.0240746	0.508582
A0A2U3TZH3;Q05639;A0A2R8Y488;A0A2R8Y660	Elongation factor 1-alpha 2	EEF1A2	1.02312	0.861833	0.1314	0.0649288
P24534	Elongation factor 1-beta	EEF1B2	-0.411871	5.27912	-0.195355	1.97544
P29692;E9PRY8;E9PQZ1;E9PK01;A0A087X1X7;H0YE72;E9PI39;E9PQ49	Elongation factor 1-delta	EEF1D	-0.27583	4.54458	-0.160288	2.43696
O43324;D6RBD7;C9J1V9;H0YAL7	Eukaryotic translation elongation factor 1 epsilon-1	EEF1E1;EEF1E1-BLOC1S5	0.255087	1.34338	0.200915	1.1664
P26641	Elongation factor 1-gamma	EEF1G	-0.222877	5.68867	-0.0975231	1.9749
P13639	Elongation factor 2	EEF2	-0.140904	5.20619	-0.091849	2.38699
O00418;H3BRH4	Eukaryotic elongation factor 2 kinase	EEF2K	0.222369	1.78884	0.184262	1.52591
P57772;C9J8T0	Selenocysteine-specific elongation factor	EEFSEC	0.119516	0.399957	-0.181215	0.540378
Q9BUP0	EF-hand domain-containing protein D1	EFHD1	-0.790738	3.4222	-0.735082	2.30341
Q96C19	EF-hand domain-containing protein D2	EFHD2	-0.435893	3.49729	-0.368957	2.74457
Q7Z2Z2	Elongation factor Tu GTP-binding domain-containing protein 1	EFTUD1	0.421201	1.44768	0.237517	0.637216
Q15029	116 kDa U5 small nuclear ribonucleoprotein component	EFTUD2	0.00822194	0.119857	0.0701415	0.982565
P00533;E9PFD7;Q504U8	Epidermal growth factor receptor;Receptor protein-tyrosine kinase	EGFR	-0.111722	0.374313	-0.0442484	0.112585
Q8N3D4;E9PIH6	EH domain-binding protein 1-like protein 1	EHBP1L1	-0.639894	1.07686	-0.857875	1.83152
Q9H4M9;A0A024R571;C9JC03;C9J2Z4	EH domain-containing protein 1	EHD1	0.0133158	0.110983	0.01535	0.0839518
Q9NZN4	EH domain-containing protein 2	EHD2	-1.04719	0.869269	-1.09512	1.06939
Q9H223	EH domain-containing protein 4	EHD4	-0.0548229	0.151641	0.149689	0.412775
A0A0G2JIS2;A2ABF8;A0A0G2JIR1;Q96KQ7;A2ABF9;A0A0G2JK64;A0A0G2JRR0;A0A0G2JRN8	Histone-lysine N-methyltransferase EHMT2	EHMT2	-0.0255287	0.0428911	-0.4642	1.30854
P41567;K7EM18	Eukaryotic translation initiation factor 1	EIF1	-0.160681	2.18028	-0.0907056	0.433369
E9PLI6;E9PS76;Q8N9N8;E9PQD0;E9PS30;E9PNH5	Probable RNA-binding protein EIF1AD	EIF1AD	-0.192098	0.962129	0.136773	0.810721
P47813;X6RAC9	Eukaryotic translation initiation factor 1A, X-chromosomal	EIF1AX	-0.146143	2.45172	0.00335026	0.0242027
O14602;A6NJH9	Eukaryotic translation initiation factor 1A, Y-chromosomal	EIF1AY	0.00798607	0.0265442	0.116978	0.589788
Q9BY44;F8WAE5;C9IZE1	Eukaryotic translation initiation factor 2A;Eukaryotic translation initiation factor 2A, N-terminally processed	EIF2A	-0.058095	0.871387	-0.0569674	0.497157
P19525	Interferon-induced, double-stranded RNA-activated protein kinase	EIF2AK2	0.000878334	0.00385583	0.0205803	0.161549
Q14232;F5H0D0	Translation initiation factor eIF-2B subunit alpha	EIF2B1	-0.129334	0.90648	-0.130427	1.26414
P49770	Translation initiation factor eIF-2B subunit beta	EIF2B2	0.108935	0.745282	-0.16001	1.03709
Q9NR50;H0Y580	Translation initiation factor eIF-2B subunit gamma	EIF2B3	-0.0151215	0.0792082	-0.0355288	0.16816
E7ERK9;Q9UI10	Translation initiation factor eIF-2B subunit delta	EIF2B4	-0.0809263	0.722176	0.0122503	0.0941025
A0A3B3IUB1;Q13144;A0A3B3ISX3;A0A3B3ITG6	Translation initiation factor eIF-2B subunit epsilon	EIF2B5	-0.028038	0.0808818	0.0248257	0.0825493
P41214	Eukaryotic translation initiation factor 2D	EIF2D	-0.209405	0.926002	-0.153078	1.18889
P05198;G3V4T5;H0YJS4	Eukaryotic translation initiation factor 2 subunit 1	EIF2S1	-0.00637372	0.044308	0.0370792	0.342285
P20042	Eukaryotic translation initiation factor 2 subunit 2	EIF2S2	0.116825	1.2696	0.135213	2.76552
P41091;Q2VIR3	Eukaryotic translation initiation factor 2 subunit 3;Putative eukaryotic translation initiation factor 2 subunit 3-like protein	EIF2S3;EIF2S3L	-0.0366621	0.315122	-0.0338128	0.237863
Q14152	Eukaryotic translation initiation factor 3 subunit A	EIF3A	-0.112173	2.18298	-0.102031	2.08812
P55884	Eukaryotic translation initiation factor 3 subunit B	EIF3B	-0.141326	3.65819	-0.0486705	0.90059
Q99613;B5ME19	Eukaryotic translation initiation factor 3 subunit C;Eukaryotic translation initiation factor 3 subunit C-like protein	EIF3C;EIF3CL	0.164629	3.59072	0.249753	3.76798
O15371;B0QYA5	Eukaryotic translation initiation factor 3 subunit D	EIF3D	-0.000247637	0.00278976	0.00284417	0.0239247
A0A7I2V3S3;P60228;A0A7I2V3I0;A0A7I2V2H9;A0A7I2V2W0;A0A7I2V5Z6;A0A7I2V3I2;A0A7I2V4B4;B3KW56;E5RGA2;A0A7I2V5P9;H0YBP5;A0A7I2V4G3;E5RHS5	Eukaryotic translation initiation factor 3 subunit E	EIF3E	0.0147629	0.160367	0.0497265	0.287332
H0YDT6;O00303	Eukaryotic translation initiation factor 3 subunit F	EIF3F	-0.0780865	0.985399	-0.0870285	0.938741
O75821;K7EL20;K7ENA8	Eukaryotic translation initiation factor 3 subunit G	EIF3G	-0.276935	2.58425	-0.106101	0.616193
B3KS98;O15372;A0A087WZK9;E5RJT0	Eukaryotic translation initiation factor 3 subunit H	EIF3H	-0.0901779	0.788927	-0.062424	0.492802
Q13347;A0A7I2YQF8;A0A7I2V3U3;A0A7I2V685;A0A7I2V613;A0A7I2V607;A0A7I2V3N2;A0A7I2V2M3;A0A7I2V640;A0A7I2YQU2;A0A7I2YQI2;A0A7I2V5V8;A0A7I2YQC8;A0A7I2YQT9;Q5TFK1;A0A7I2YQI6;A0A7I2V4S8;A0A7I2V3K6;A0A7I2V4C2	Eukaryotic translation initiation factor 3 subunit I	EIF3I	-0.00324535	0.0302062	-0.0259145	0.386846
O75822	Eukaryotic translation initiation factor 3 subunit J	EIF3J	-0.248771	2.5789	-0.132982	0.773644
Q9UBQ5;K7ERF1;K7ES31;A0A087WVB9;K7EQM4	Eukaryotic translation initiation factor 3 subunit K	EIF3K	-0.384695	0.923633	-0.157872	0.539875
Q9Y262;B0QY89;B0QY90	Eukaryotic translation initiation factor 3 subunit L	EIF3L	-0.153381	2.12602	-0.0966148	0.742065
Q7L2H7;J3KNJ2;H0YCQ8	Eukaryotic translation initiation factor 3 subunit M	EIF3M	-0.184746	1.36813	0.120631	0.386873
P60842;J3KT12;J3QS69;J3KTB5;J3KSZ0;J3QL43	Eukaryotic initiation factor 4A-I	EIF4A1	0.02725	0.297697	0.0137097	0.214985
Q14240;E7EQG2	Eukaryotic initiation factor 4A-II;Eukaryotic initiation factor 4A-II, N-terminally processed	EIF4A2	0.0311918	0.18328	-0.0520131	0.393653
P38919;I3L3H2	Eukaryotic initiation factor 4A-III;Eukaryotic initiation factor 4A-III, N-terminally processed	EIF4A3	0.118619	1.52931	0.113533	1.21108
E7EX17;P23588;F8VSC7;F8VP89	Eukaryotic translation initiation factor 4B	EIF4B	-0.38658	2.77623	-0.468707	2.20839
P06730;D6RBW1;H0Y8J7	Eukaryotic translation initiation factor 4E	EIF4E	0.027372	0.076964	-0.084693	0.215069
O60573;B8ZZL3;C9JEL3;B9A044;B8ZZ50	Eukaryotic translation initiation factor 4E type 2	EIF4E2	-0.399466	1.07507	-0.041479	0.0602051
E9PGM1;E7EX73;E7EUU4		EIF4G1	-0.131231	2.83341	-0.0981032	2.51455
P78344;D3DQV9;H0Y3P2	Eukaryotic translation initiation factor 4 gamma 2	EIF4G2	0.00242106	0.0135718	-0.0639321	0.360853
Q15056;A0A7I2V4E4;A0A7I2V385	Eukaryotic translation initiation factor 4H	EIF4H	-0.618434	2.85006	-0.553258	2.88281
P55010;H0YLZ1;H0YN40	Eukaryotic translation initiation factor 5	EIF5	0.0208035	0.086877	0.0187003	0.0430115
I3L397;I3L504;P63241;Q6IS14;F8WCJ1;C9J7B5	Eukaryotic translation initiation factor 5A;Eukaryotic translation initiation factor 5A-1;Eukaryotic translation initiation factor 5A-1-like	EIF5A;EIF5AL1;EIF5A2	-0.0174189	0.177404	0.0310322	0.446632
A0A087WUT6;O60841	Eukaryotic translation initiation factor 5B	EIF5B	-0.0789455	0.796607	0.017484	0.135269
P56537	Eukaryotic translation initiation factor 6	EIF6	0.0107304	0.0377553	-0.0222505	0.0706634
Q9BQ52;G5E9D5;E7ES68	Zinc phosphodiesterase ELAC protein 2	ELAC2	-0.198946	1.66915	-0.183487	1.69387
Q15717;M0QZR9	ELAV-like protein 1	ELAVL1	0.0141214	0.122838	0.0172532	0.152724
A0A0U1RRL5;P32519	ETS-related transcription factor Elf-1	ELF1	1.31902	2.28433	1.07457	1.70534
Q92556	Engulfment and cell motility protein 1	ELMO1	0.0677509	0.918839	0.0532885	0.356477
Q8IZ81;D6RBS5;V9GY58	ELMO domain-containing protein 2	ELMOD2	-0.0636584	0.143616	0.0302167	0.0536237
Q9BW60	Elongation of very long chain fatty acids protein 1	ELOVL1	0.489377	0.83134	-0.375583	0.588453
Q6IA86	Elongator complex protein 2	ELP2	-0.0238279	0.024833	-0.0742	0.0594416
Q9H9T3;B4DKA4	Elongator complex protein 3	ELP3	0.0531158	0.085148	0.244827	0.358106
Q8N766	ER membrane protein complex subunit 1	EMC1	0.0478303	0.696809	0.121643	1.67813
Q15006	ER membrane protein complex subunit 2	EMC2	0.447259	2.40991	0.207468	0.766716
Q9P0I2;C9JLM9	ER membrane protein complex subunit 3	EMC3	0.398774	1.82226	0.403518	1.49512
Q9NPA0;H0YDT8	ER membrane protein complex subunit 7	EMC7	-0.0226968	0.120118	0.0202287	0.0763848
O43402;M0R1B0	ER membrane protein complex subunit 8	EMC8	0.111602	0.137619	0.0394741	0.0379163
P50402;Q5HY57	Emerin	EMD	-0.055445	0.297198	-0.113326	1.1991
Q92979;V9GYP5;A0A087WWQ2;A0A087WVM7	Ribosomal RNA small subunit methyltransferase NEP1	EMG1	-0.074928	0.359324	-0.117873	0.423894
O95834;K7EIK7;A0A0C4DGQ7;C9JRL6	Echinoderm microtubule-associated protein-like 2	EML2	0.0776129	0.107601	0.416626	0.753016
B7WPE2;Q32P44;G3V195;H0Y3M3	Echinoderm microtubule-associated protein-like 3	EML3	0.198464	1.22559	0.115084	0.814767
Q9HC35;B5MBZ0	Echinoderm microtubule-associated protein-like 4	EML4	0.126092	0.305773	-0.0238778	0.0451264
O94919	Endonuclease domain-containing 1 protein	ENDOD1	-0.153315	0.217491	-0.0302889	0.0401883
Q14249	Endonuclease G, mitochondrial	ENDOG	-0.0567652	0.134001	-0.335773	0.912158
Q8NFI3	Cytosolic endo-beta-N-acetylglucosaminidase	ENGASE	-0.335695	0.527655	-0.0904071	0.628409
P06733;A0A2R8Y6G6	Alpha-enolase	ENO1	-0.35658	4.6795	-0.173057	3.40069
P09104;F5H0C8	Gamma-enolase;Enolase	ENO2	-0.371499	2.08477	-0.178947	0.900786
P13929;E5RGZ4;K7EPM1;K7EKN2	Beta-enolase;Enolase	ENO3	-0.230287	0.779433	0.325032	0.466168
Q9UHY7;A0A0C4DGY8;D6RA00	Enolase-phosphatase E1	ENOPH1	-0.349382	1.10576	-0.339924	0.90197
Q7L5Y1;J3QL81;A0A3F2YNX7	Mitochondrial enolase superfamily member 1	ENOSF1	-0.108272	0.0994241	0.830002	0.936244
A6NMQ3;Q5T5H1;O43768;A0A1W2PRU0	Alpha-endosulfine	ENSA	-0.458733	2.58088	-0.422036	1.69536
Q9NPA8;E5RHX8	Transcription and mRNA export factor ENY2	ENY2	-0.0927916	0.398039	0.103353	0.23089
P11171;A0A2U3TZH6;A0A2R8YD30;A0A2R8Y7Y3;A0A3B3ITP0;A0A2R8Y5Z6;A0A2R8Y570;A0A2R8Y5G2;A0A3B3IU06;A0A2R8YFR9;A0A2R8Y6G5;A0A2R8Y420;A0A2R8Y7N0;A0A3B3IUD6;A0A2R8YCW8;A0A2R8Y6D0	Protein 4.1	EPB41	0.0400407	0.456757	-0.0436831	0.387611
A0A0C4DH22;A0A1B0GTW6;Q9H4G0	Band 4.1-like protein 1	EPB41L1	-0.147338	0.818895	-0.369964	1.95317
E9PHY5;E9PK52;E9PII3;A0A2R8Y5B3		EPB41L2	1.49004	1.23231	1.37087	1.34439
P16422;B5MCA4	Epithelial cell adhesion molecule	EPCAM	-0.108426	0.0891725	-0.193884	0.0978081
P29317	Ephrin type-A receptor 2	EPHA2	0.0350971	0.0470864	0.00158682	0.00285133
P07099	Epoxide hydrolase 1	EPHX1	0.0908302	2.27792	0.0227025	0.288338
Q7L775	EPM2A-interacting protein 1	EPM2AIP1	-0.46135	0.733832	-0.244446	0.820894
Q9Y6I3	Epsin-1	EPN1	-0.144682	0.818311	-0.227342	0.542899
P07814;V9GYZ6	Bifunctional glutamate/proline--tRNA ligase;Glutamate--tRNA ligase;Proline--tRNA ligase	EPRS	0.0943152	5.03114	0.0782932	2.12271
P42566;B1AUU8	Epidermal growth factor receptor substrate 15	EPS15	-0.197916	0.409008	0.0812171	0.149063
M0R165;Q9UBC2;M0R2S2	Epidermal growth factor receptor substrate 15-like 1	EPS15L1	-1.26642	2.13591	-0.788567	0.974902
A0A3B3ISQ4;Q9H6S3	Epidermal growth factor receptor kinase substrate 8-like protein 2	EPS8L2	0.396374	0.42979	0.182732	0.234138
O75616;J3QSB2;J3QRV9	GTPase Era, mitochondrial	ERAL1	-0.169119	0.221961	0.225947	0.18905
Q9NZ08	Endoplasmic reticulum aminopeptidase 1	ERAP1	0.10397	1.83966	0.0381823	0.314137
Q6P179;D6RGW0	Endoplasmic reticulum aminopeptidase 2	ERAP2	0.0430775	0.502027	0.185772	1.5987
Q96RT1;B4DIP2	Protein LAP2	ERBB2IP	0.135213	1.33776	-0.0198577	0.085407
G8JLD3;X6RLX0;Q8IUD2;X6RM00	ELKS/Rab6-interacting/CAST family member 1	ERC1	-0.622725	0.451961	0.179736	0.110401
Q92889	DNA repair endonuclease XPF	ERCC4	0.311718	0.284859	0.167193	0.140645
Q03468	DNA excision repair protein ERCC-6	ERCC6	-0.16408	0.269053	0.0470729	0.160289
Q969X5	Endoplasmic reticulum-Golgi intermediate compartment protein 1	ERGIC1	0.188088	3.67589	0.15516	2.65712
A0A087WU02;Q96RQ1;H0YI58;H0YI50	Endoplasmic reticulum-Golgi intermediate compartment protein 2	ERGIC2	-0.345634	0.47617	0.273455	0.281872
H0Y621;H0Y5K5;Q9Y282;A0A1W2PPS8	Endoplasmic reticulum-Golgi intermediate compartment protein 3	ERGIC3	0.171528	1.0055	-0.0508814	0.0678436
P84090;G3V279	Enhancer of rudimentary homolog	ERH	0.148031	0.904244	0.183872	1.05457
Q96DZ1	Endoplasmic reticulum lectin 1	ERLEC1	0.342436	2.02799	0.319118	1.57672
O75477;B0QZ43	Erlin-1	ERLIN1	-0.54158	0.774072	0.0459027	0.0486988
O94905;E5RHW4	Erlin-2	ERLIN2	0.303991	0.975163	0.326233	1.41073
Q7Z2K6;E7ER77	Endoplasmic reticulum metallopeptidase 1	ERMP1	0.372417	0.639077	0.0600891	0.0559264
O75460	Serine/threonine-protein kinase/endoribonuclease IRE1;Serine/threonine-protein kinase;Endoribonuclease	ERN1	0.244776	0.534542	0.231652	0.696075
Q96HE7	ERO1-like protein alpha	ERO1L	0.152007	1.68228	0.0622896	0.480953
P30040;F8VY02	Endoplasmic reticulum resident protein 29	ERP29	0.0937185	1.4181	0.055974	0.478002
Q9BS26	Endoplasmic reticulum resident protein 44	ERP44	0.0764653	1.81613	0.0581274	0.727605
P10768;X6RA14;U3KQT1;H7BZT7	S-formylglutathione hydrolase	ESD	-0.520613	0.795493	-0.496682	0.644713
Q9H501;A0A087WX71	ESF1 homolog	ESF1	0.116739	0.244746	0.0901715	0.204393
A0A2U3TZN9;Q6NXG1;H0YBR2;H0YBB3	Epithelial splicing regulatory protein 1	ESRP1	0.132575	0.429477	-0.15018	0.183241
Q9BSJ8	Extended synaptotagmin-1	ESYT1	0.0243991	0.25288	0.0325607	0.261809
H7BXI1;A0A499FIX8;A0A087WXU3;A0FGR8	Extended synaptotagmin-2	ESYT2	0.0683235	0.0697589	-0.107987	0.0676711
P62495;B7Z7P8	Eukaryotic peptide chain release factor subunit 1	ETF1	-0.219238	3.1667	-0.121253	1.17037
P13804;H0YLU7;H0YK49;H0YNX6;H0YL12;H0YKF0	Electron transfer flavoprotein subunit alpha, mitochondrial	ETFA	0.153361	1.82081	0.075841	0.664354
P38117	Electron transfer flavoprotein subunit beta	ETFB	0.254002	5.87318	0.169602	4.3985
Q16134;D6RAD5	Electron transfer flavoprotein-ubiquinone oxidoreductase, mitochondrial	ETFDH	-0.259276	0.276774	-0.0463557	0.0361763
M0QXB5;O95571	Persulfide dioxygenase ETHE1, mitochondrial	ETHE1	0.148341	0.217224	0.0979977	0.176754
H0YH69;A0A5K1VW28;Q9HBU6;A0A5F9ZI33	Ethanolamine kinase 1	ETNK1	-0.41472	0.465396	-0.23183	0.275392
P41212	Transcription factor ETV6	ETV6	-0.380994	1.12032	-0.0240832	0.041469
K7EKI0;Q92817	Envoplakin	EVPL	0.00896899	0.00937238	-0.227213	0.437529
A0A0D9SFL3;B0QYK0;C9JGE3;Q01844	RNA-binding protein EWS	EWSR1	-0.279789	3.32975	-0.262365	1.55038
Q9NVH0;C9JLF4	Exonuclease 3-5 domain-containing protein 2	EXD2	-0.657282	0.262325	0.141545	0.124082
Q96KP1	Exocyst complex component 2	EXOC2	0.108199	0.445172	-0.0696484	0.244464
D6RB59;O60645	Exocyst complex component 3	EXOC3	-0.416087	1.09686	-0.226267	1.06245
Q96A65	Exocyst complex component 4	EXOC4	0.291249	1.07331	0.442193	1.11907
A0A0A0MSB8;Q9UPT5;A0A0A0MRE1;B4DJ07	Exocyst complex component 7	EXOC7	0.275218	0.365881	0.502485	0.870467
B1AMU3;Q9Y3B2;R4GNH9;R4GMQ7;B1AMU7;B1AMU4	Exosome complex component CSL4	EXOSC1	0.51061	0.939433	0.396977	0.595058
Q01780	Exosome component 10	EXOSC10	0.137714	0.91138	-0.0652606	0.195664
Q13868;A3KFL2;A3KFL5;A3KFL1	Exosome complex component RRP4	EXOSC2	-0.255411	0.838919	-0.0470524	0.20564
Q9NQT5	Exosome complex component RRP40	EXOSC3	-0.0244233	0.0186469	0.233908	0.260633
Q9NPD3;E9PI41	Exosome complex component RRP41	EXOSC4	-0.314198	0.548994	0.0457773	0.313281
Q9NQT4;M0R050	Exosome complex component RRP46	EXOSC5	-0.124803	0.0732278	-0.207426	0.136934
Q5RKV6	Exosome complex component MTR3	EXOSC6	-0.197445	0.254827	-0.0983928	0.361416
Q15024	Exosome complex component RRP42	EXOSC7	-0.386442	2.1601	-0.588749	0.751347
Q96B26	Exosome complex component RRP43	EXOSC8	0.246373	0.321457	-0.62298	0.638735
Q06265;D6RIY6;D6R905;D6RA17	Exosome complex component RRP45	EXOSC9	-0.740533	1.08419	-0.247534	0.551192
Q15910;G3XAL2	Histone-lysine N-methyltransferase EZH2	EZH2	0.190891	0.210374	-0.114308	0.123527
P15311;E7EQR4	Ezrin	EZR	-0.498468	7.86756	-0.315064	3.09851
Q9Y624;A0A087WY82	Junctional adhesion molecule A	F11R	-0.0945981	0.601643	-0.177642	1.1903
Q01469;I6L8B7	Fatty acid-binding protein, epidermal	FABP5	-0.459468	5.40064	-0.343445	3.27902
Q13158	FAS-associated death domain protein	FADD	-0.12595	0.218494	-0.17558	0.397068
A0A0A0MR51;O60427;F5H3P6;F5H3U5	Fatty acid desaturase 1	FADS1	-0.57111	1.37574	-0.475014	0.984718
O95864	Fatty acid desaturase 2	FADS2	-0.34327	3.25389	-0.201042	2.53957
E9PS00;Q9Y5Q0;E9PKP8	Fatty acid desaturase 3	FADS3	-0.291353	0.336166	0.14534	0.210055
Q96CS3	FAS-associated factor 2	FAF2	0.0262829	0.121276	-0.0822392	0.5228
P16930	Fumarylacetoacetase	FAH	-0.393654	5.64296	-0.239646	2.87448
Q6P587	Acylpyruvase FAHD1, mitochondrial	FAHD1	-0.0134236	0.0176611	0.0827316	0.195049
Q96GK7;Q6P2I3;C9JGM0	Fumarylacetoacetate hydrolase domain-containing protein 2A;Fumarylacetoacetate hydrolase domain-containing protein 2B	FAHD2A;FAHD2B	0.0167071	0.21567	0.143587	1.4259
C9J3Q3;C9J6N5;C9JQ40;C9JW51;A0A1C7CYX8;Q9H098;X6RET8;C9JP05	Protein FAM107B	FAM107B	0.0512931	0.391973	0.249375	2.50832
Q96PZ2;A0A6Q8PF34	Protein FAM111A	FAM111A	0.349167	0.634152	0.260942	0.563196
Q8IWE2	Protein NOXP20	FAM114A1	-0.0403881	0.611063	-0.0878878	0.150066
Q9NRY5;E7ESJ7	Protein FAM114A2	FAM114A2	-0.120122	0.356595	0.0559371	0.240222
E9PMJ2;J3KP39;Q9BPY3;G3V179;E9PMW3;E9PIM5	Protein FAM118B	FAM118B	-0.189989	0.869334	-0.0183999	0.0480346
Q9NZB2;A0A0C4DG79	Constitutive coactivator of PPAR-gamma-like protein 1	FAM120A	-0.0310535	0.16131	0.151985	1.16529
Q96TA1	Niban-like protein 1	FAM129B	-0.247433	2.28531	-0.356454	2.87065
E7EQY1;Q96C01;C9J2Y4	Protein FAM136A	FAM136A	-1.33619	1.94371	-0.740876	1.20816
Q96A26;F8W7Q4;E9PH05	Protein FAM162A	FAM162A	0.18094	1.03014	-0.00271606	0.00761903
Q15018	BRISC complex subunit Abro1	FAM175B	-0.0483718	0.274043	-0.0842798	0.237621
I3L2L5;I3L4Q0;C9JLW8;I3L317	Protein FAM195B	FAM195B	-0.191464	1.73012	-0.144994	0.603631
Q9UK61;A0A087X0F1	Protein FAM208A	FAM208A	-1.02746	0.49519	0.157417	0.0836453
O75063;X6RH03	Glycosaminoglycan xylosylkinase	FAM20B	0.0918756	0.816521	0.140488	0.603453
K7EIY1;Q9Y421;K7ELZ8;K7ENN5	Protein FAM32A	FAM32A	0.155772	0.247631	0.0479775	0.079554
Q92520;C9JP35;C9JMN4	Protein FAM3C	FAM3C	-0.0112963	0.0214082	0.0755981	0.565962
Q9NUQ9	Protein FAM49B	FAM49B	-0.3499	3.29882	0.0199321	0.075422
Q14320;B0S8I6;Q9Y247	Protein FAM50A;Protein FAM50B	FAM50A;FAM50B	-0.225487	1.30359	-0.0856924	1.0611
Q8N5J2	Protein FAM63A	FAM63A	-0.00570742	0.0105431	0.205545	0.424493
Q6ZRV2;A0A494C1T9;J3KPS2	Protein FAM83H	FAM83H	0.367936	1.26474	-0.882749	0.501466
Q658Y4;E7ER68	Protein FAM91A1	FAM91A1	-0.0203091	0.0218615	-0.336417	0.668537
Q9H5X1;H0YKV4	MIP18 family protein FAM96A	FAM96A	0.0848366	0.617028	-0.0365578	0.219311
Q9Y3D0;J3KS95	Mitotic spindle-associated MMXD complex subunit MIP18	FAM96B	-0.316387	0.720964	0.216301	0.422902
Q8NCA5;E9PH82	Protein FAM98A	FAM98A	0.012764	0.0863776	-0.0114581	0.0403831
Q52LJ0	Protein FAM98B	FAM98B	-0.10714	2.00782	-0.0808236	0.310681
H3BQX1;O15360	Fanconi anemia group A protein	FANCA	0.117641	0.6138	0.804027	1.7957
Q9BXW9;A0A6Q8PFY3;H7BZJ7	Fanconi anemia group D2 protein	FANCD2	-0.0531454	0.079959	-0.0887569	0.122415
Q9NVI1;A0A6Q8PGF4;A0A6Q8PH09;H3BP78;F8W7R3	Fanconi anemia group I protein	FANCI	-0.164405	0.987057	-0.0464646	0.177239
Q8WVX9;E9PNW8	Fatty acyl-CoA reductase 1	FAR1	0.172603	0.287444	0.31644	0.282833
O95363;A0A3B3ITR6	Phenylalanine--tRNA ligase, mitochondrial	FARS2	0.331439	1.27805	0.201199	0.41095
Q9Y285;K7ER00;K7EPH2	Phenylalanine--tRNA ligase alpha subunit	FARSA	0.00720342	0.0713933	-0.0317011	0.0810493
Q9NSD9	Phenylalanine--tRNA ligase beta subunit	FARSB	-0.0504681	1.35818	0.0122115	0.101534
P49327;A0A0U1RQF0	Fatty acid synthase;[Acyl-carrier-protein] S-acetyltransferase;[Acyl-carrier-protein] S-malonyltransferase;3-oxoacyl-[acyl-carrier-protein] synthase;3-oxoacyl-[acyl-carrier-protein] reductase;3-hydroxyacyl-[acyl-carrier-protein] dehydratase;Enoyl-[acyl-carrier-protein] reductase;Oleoyl-[acyl-carrier-protein] hydrolase	FASN	-0.0712554	2.27519	-0.0582765	1.08995
Q9NYY8	FAST kinase domain-containing protein 2	FASTKD2	-0.387071	0.692832	0.65728	1.45388
Q7L8L6	FAST kinase domain-containing protein 5	FASTKD5	0.177141	0.46275	0.192101	0.973187
A0A087WVP1;Q14517	Protocadherin Fat 1;Protocadherin Fat 1, nuclear form	FAT1	0.0850334	0.576217	0.11177	0.374504
A0A6Q8JR05;Q6V0I7	Protocadherin Fat 4	FAT4	3.42504	5.66691	3.38499	6.03211
E9PR30;P62861	40S ribosomal protein S30	FAU	-0.396435	4.58124	-0.256474	2.19769
P22087;M0QXL5;M0R299;M0R2Q4;M0R0P1;M0R2U2;M0R1H0;M0R2B0	rRNA 2-O-methyltransferase fibrillarin	FBL	0.184179	2.97836	0.0513131	0.494578
A6NHQ2	rRNA/tRNA 2-O-methyltransferase fibrillarin-like protein 1	FBLL1	0.14762	2.12578	0.126612	1.62927
P23142;CON__ENSEMBL:ENSBTAP00000016046	Fibulin-1	FBLN1	0.455727	1.44176	0.102985	0.328475
P09467;A0A3B3IUC7	Fructose-1,6-bisphosphatase 1	FBP1	0.194277	0.867411	0.0481914	0.159434
J3QRK9;Q96CD0	F-box/LRR-repeat protein 8	FBXL8	-0.0633678	0.215711	-0.00876478	0.0263257
F6UZG9;Q8NFZ0	F-box only protein 18	FBXO18	0.2336	0.699183	-0.344513	0.405519
Q6PIJ6	F-box only protein 38	FBXO38	-0.343785	0.582029	-0.117943	0.168565
Q9Y3I1	F-box only protein 7	FBXO7	0.154869	0.571421	0.0654556	0.15244
G3V5S9;G3V1S4;Q9Y324	rRNA-processing protein FCF1 homolog	FCF1	0.136782	0.584637	0.164628	1.52022
Q7L513;Q5VXA5	Fc receptor-like A	FCRLA	0.134454	0.383978	0.212933	0.669359
P37268;E9PNM1;A0A1W2PQ47	Squalene synthase	FDFT1	-0.0145998	0.0938843	0.0195783	0.0914964
P14324;A0A087WVN4;A0A087X1D8	Farnesyl pyrophosphate synthase	FDPS	-0.681507	1.0313	-0.108123	0.418533
P22570;A0A0C4DFN8;A0A0A0MSZ4;A0A0A0MTR6;A0A0C4DGN7;A0A0A0MT64;A0A0A0MTN9;J3QQX3	NADPH:adrenodoxin oxidoreductase, mitochondrial	FDXR	0.156814	1.14287	0.127687	0.469909
A0A499FJN5;P22830;K7ELX4	Ferrochelatase, mitochondrial	FECH	0.144123	1.29412	0.0301453	0.119022
P39748;I3L3E9	Flap endonuclease 1	FEN1	-0.0327152	0.315682	0.0821225	1.04743
H0YJ34;Q96AC1;A0A0U1RRM8	Fermitin family homolog 2	FERMT2	2.69979	2.72096	3.68659	4.58871
Q86UX7;F5H1C6	Fermitin family homolog 3	FERMT3	-0.113206	0.427619	-0.168572	0.798531
P07954	Fumarate hydratase, mitochondrial	FH	0.157192	2.5356	0.117522	0.763014
P49789;E9PBZ0	Bis(5-adenosyl)-triphosphatase	FHIT	-0.179413	0.825186	-0.142008	0.525028
Q13642;A0A0D9SFZ9;A0A494C0D6;Q5JXI8;Q5JXI3;Q5JXH7;Q5JXH8;Q5JXI2;Q5JXH9;A0A0D9SFB0;A0A0D9SFI6;Q5JXI0;A0A0D9SGB2	Four and a half LIM domains protein 1	FHL1	-0.00278759	0.0103037	0.0648883	0.281348
Q9Y613	FH1/FH2 domain-containing protein 1	FHOD1	0.573922	0.688359	0.709471	1.06244
O43427;E9PSD3;H0YCE7	Acidic fibroblast growth factor intracellular-binding protein	FIBP	0.0720126	0.815639	0.0806551	0.241214
Q92562;A0A6Q8PGY4;A0A6Q8PF62;A0A6Q8PGY7;A0A6Q8PF70;A0A6Q8PHC7;A0A6Q8PHP5;A0A6Q8PG59;A0A6Q8PHA1;A0A6Q8PGP4;A0A6Q8PGB4;A0A6Q8PHK3;A0A6Q8PFJ3;A0A6Q8PF86;A0A6Q8PHH5;A0A6Q8PF90;A0A6Q8PHM5;A0A6Q8PHB4;A0A6Q8PF27;A0A6Q8PGW0;Q5TCS5;A0A6Q8PGW5;Q5TCS4;A0A6Q8PGM1;A0A6Q8PGL0;A0A6Q8PG61;A0A6Q8PG49;A0A6Q8PFK7	Polyphosphoinositide phosphatase	FIG4	0.0629721	0.300426	0.139032	0.514948
Q6UN15;A0A0B4J203	Pre-mRNA 3-end-processing factor FIP1	FIP1L1	0.166586	0.198246	-0.129949	0.112818
Q9Y3D6	Mitochondrial fission 1 protein	FIS1	-0.482992	1.25108	-0.253071	0.782377
F8VU90;Q9NYL4	Peptidyl-prolyl cis-trans isomerase;Peptidyl-prolyl cis-trans isomerase FKBP11	FKBP11	0.146608	1.16711	0.0292597	0.179833
Q5T1M5	FK506-binding protein 15	FKBP15	-0.223713	0.365596	0.988071	1.08685
P62942;F6T7Q3;A0A087WZM5;A0A7I2V3S6	Peptidyl-prolyl cis-trans isomerase FKBP1A;Peptidyl-prolyl cis-trans isomerase	FKBP1A	-0.173348	0.944823	-0.0765184	0.332152
P26885;A0A494C1N0;F5H0N4	Peptidyl-prolyl cis-trans isomerase FKBP2;Peptidyl-prolyl cis-trans isomerase	FKBP2	0.0120185	0.065273	0.0576626	0.383854
Q00688	Peptidyl-prolyl cis-trans isomerase FKBP3	FKBP3	-0.283808	4.78545	-0.243534	2.74032
Q02790	Peptidyl-prolyl cis-trans isomerase FKBP4;Peptidyl-prolyl cis-trans isomerase FKBP4, N-terminally processed	FKBP4	-0.132668	2.95217	-0.121001	2.90415
Q13451	Peptidyl-prolyl cis-trans isomerase FKBP5;Peptidyl-prolyl cis-trans isomerase FKBP5, N-terminally processed	FKBP5	-0.0128622	0.038389	-0.025431	0.0759793
Q9Y680	Peptidyl-prolyl cis-trans isomerase FKBP7	FKBP7	-0.0271339	0.076043	-0.0151911	0.0469039
Q14318;A0A0A0MTJ1	Peptidyl-prolyl cis-trans isomerase FKBP8	FKBP8	0.335878	2.6439	0.192194	1.03344
Q8NFF5;Q5T196	FAD synthase;Molybdenum cofactor biosynthesis protein-like region;FAD synthase region	FLAD1	0.0720695	0.879488	-0.00703176	0.0542375
Q13045	Protein flightless-1 homolog	FLII	0.107854	1.23702	0.0694962	0.602747
Q8TEK8;A0A1B0GTG4;Q8WWW0;A0A075B763	Ras association domain-containing protein 5	FLJ00186;RASSF5	0.0784318	0.384098	0.228232	1.81352
P21333	Filamin-A	FLNA	-0.134141	2.75433	-0.0851418	1.68643
O75369;E7EN95	Filamin-B	FLNB	-0.0907615	0.809166	-0.245145	1.235
Q14315	Filamin-C	FLNC	0.278907	0.228265	0.604055	0.836844
O75955;A0A140T9R1;A2AB10;A2AB09;A2AB12;A0A140T9X0	Flotillin-1	FLOT1	0.0669711	0.569	-0.0478274	0.881003
Q14254;J3QLD9;E7EMK3;K7EKW9	Flotillin-2	FLOT2	0.142695	0.937403	0.032519	0.126034
I3L1Y9;Q96CP2;I3L4I0	FLYWCH family member 2	FLYWCH2	1.08662	0.767862	0.484875	0.233637
O95466	Formin-like protein 1	FMNL1	0.122251	0.485623	0.0547638	0.116981
A8MQB8;G3V0J0;Q06787;A0A087WXI3;R9WNI0;Q8IXW7;A0A087WY29	Fragile X mental retardation protein 1	FMR1	0.23269	0.890295	-0.627922	0.773511
P02751	Fibronectin;Anastellin;Ugl-Y1;Ugl-Y2;Ugl-Y3	FN1	-0.295369	3.33606	-0.405698	3.52855
Q9HA64;I3L2G3	Ketosamine-3-kinase	FN3KRP	-0.216064	0.830607	-0.00518386	0.0198622
B7ZL14;H0Y7W6;Q96RU3	Formin-binding protein 1	FNBP1	0.216363	0.647136	0.337894	0.896911
Q8N3X1	Formin-binding protein 4	FNBP4	-0.00468979	0.00528059	0.141394	0.186479
Q9Y2H6	Fibronectin type-III domain-containing protein 3A	FNDC3A	0.386252	0.237191	-0.00484657	0.00246846
Q53EP0	Fibronectin type III domain-containing protein 3B	FNDC3B	0.356686	0.185948	0.839602	0.710056
P49354;E9PQP6;B3KVN2	Protein farnesyltransferase/geranylgeranyltransferase type-1 subunit alpha	FNTA	0.0221049	0.0442649	-0.517042	0.669813
P85037	Forkhead box protein K1	FOXK1	0.526316	1.81629	0.0987434	0.139989
Q96CU9	FAD-dependent oxidoreductase domain-containing protein 1	FOXRED1	-0.0236712	0.0255641	0.126833	0.303961
Q05932	Folylpolyglutamate synthase, mitochondrial	FPGS	-0.221675	0.975415	-0.0153834	0.0216525
Q14331;E9PRR7	Protein FRG1	FRG1	-0.166603	0.489778	0.0171094	0.0395347
Q7Z6J6;F8WEJ8;F8WCI0;A0A1B0GV18;A0A087WVP2;B5MC67	FERM domain-containing protein 5	FRMD5	0.0354091	0.232299	-0.330733	2.94902
A0A2C9F2R7;A0A286YEZ9;O94915	Protein furry homolog-like	FRYL	-0.579687	0.568565	-0.0190046	0.0101297
G3V192;P02794;G3V1D1	Ferritin;Ferritin heavy chain;Ferritin heavy chain, N-terminally processed	FTH1	-0.440914	0.97948	0.165463	0.394434
P02792	Ferritin light chain	FTL	0.201002	0.378462	0.392971	2.21883
A0A1B0GUC3;A0A1B0GV98;A0A1B0GTC5;A0A1B0GU26;A0A1B0GTC3;A0A1B0GVH5;Q9C0B1;A0A1B0GTY1	Alpha-ketoglutarate-dependent dioxygenase FTO	FTO	-0.13607	0.387681	-0.0545521	0.140531
Q8IY81	pre-rRNA processing protein FTSJ3	FTSJ3	0.0076189	0.042842	0.0126753	0.0908428
E9PEB5;Q96AE4	Far upstream element-binding protein 1	FUBP1	-0.303407	5.13915	-0.165781	2.97785
Q96I24	Far upstream element-binding protein 3	FUBP3	0.243234	1.74251	0.195891	0.855467
P04066	Tissue alpha-L-fucosidase	FUCA1	-0.326131	1.16976	-0.254205	0.79535
Q8N0W3	L-fucose kinase	FUK	-0.255778	0.631061	-0.180831	0.454648
P35637;H3BPE7	RNA-binding protein FUS	FUS	-0.525634	5.11073	-0.320756	2.89786
C9JAX1;Q16595;A0A2R8Y5A1	Frataxin, mitochondrial;Frataxin intermediate form;Frataxin(56-210);Frataxin(78-210);Frataxin mature form	FXN	0.264879	0.319903	0.214566	0.26451
B4DXZ6;P51114;E9PFF5;E7EU85	Fragile X mental retardation syndrome-related protein 1	FXR1	0.140949	2.36983	0.118851	1.17609
P51116	Fragile X mental retardation syndrome-related protein 2	FXR2	0.0793066	0.0847647	-0.0216118	0.0180078
Q13283;A0A7I2V5M7;A0A7I2YQN9;A0A7I2YQU8;A0A7I2V651	Ras GTPase-activating protein-binding protein 1	G3BP1	-0.295093	3.12863	-0.0930303	1.26884
Q9UN86;A0A7I2V3E2;A0A7I2YQD9;A0A7I2YQS2;A0A7I2V647;A0A7I2V3P9;D6RAC7;D6RB17	Ras GTPase-activating protein-binding protein 2	G3BP2	-0.1638	1.02084	-0.209274	1.12066
P11413;E9PD92;E7EM57;E7EUI8	Glucose-6-phosphate 1-dehydrogenase	G6PD	0.0637153	0.795773	0.119915	0.783898
P60520;H3BSM5	Gamma-aminobutyric acid receptor-associated protein-like 2	GABARAPL2	-0.430717	1.45962	-0.408358	2.91002
Q8TAE8	Growth arrest and DNA damage-inducible proteins-interacting protein 1	GADD45GIP1	0.294186	0.746761	-0.0663026	0.0849671
O14976	Cyclin-G-associated kinase	GAK	-0.0659019	0.0996379	0.0788975	0.176015
Q14376;Q5QPP3;Q5QPP4;Q5QPP1	UDP-glucose 4-epimerase	GALE	0.135002	0.319663	-0.115209	0.173317
P51570	Galactokinase	GALK1	0.22178	0.654065	0.223137	0.441756
B7ZAX5;Q01415;H0YLL8	N-acetylgalactosamine kinase	GALK2	-0.051767	0.20338	-0.0353098	0.0933479
Q10471	Polypeptide N-acetylgalactosaminyltransferase 2;Polypeptide N-acetylgalactosaminyltransferase 2 soluble form	GALNT2	-0.187836	0.206689	0.344943	0.414629
Q86SF2;H0YAH3	N-acetylgalactosaminyltransferase 7;Polypeptide N-acetylgalactosaminyltransferase	GALNT7	0.138479	0.429438	0.124604	0.738481
Q14353;A0A1W2PR36	Guanidinoacetate N-methyltransferase	GAMT	-0.072456	0.0402898	-0.0580523	0.0323877
Q14697;F5H6X6	Neutral alpha-glucosidase AB	GANAB	0.223519	6.23929	0.147248	4.21389
P04406;E7EUT5	Glyceraldehyde-3-phosphate dehydrogenase	GAPDH	-0.270839	4.88991	-0.115674	2.00852
Q14C86;F8W9S7;C9IZ08	GTPase-activating protein and VPS9 domain-containing protein 1	GAPVD1	0.104255	0.0596193	0.210719	0.101558
Q9NY12	H/ACA ribonucleoprotein complex subunit 1	GAR1	0.0906442	1.26118	-0.146331	0.789314
P41250;A0A6Q8PGA8;A0A6Q8PGI6;A0A6Q8PGZ8;A0A6Q8PHH9;A0A6Q8PGW4;A0A6Q8PHI7;H7C443;A0A6Q8PFZ6	Glycine--tRNA ligase	GARS	0.187805	6.4908	0.164235	2.85161
P22102	Trifunctional purine biosynthetic protein adenosine-3;Phosphoribosylamine--glycine ligase;Phosphoribosylformylglycinamidine cyclo-ligase;Phosphoribosylglycinamide formyltransferase	GART	0.0071516	0.0928891	0.0284932	0.402823
Q14393	Growth arrest-specific protein 6	GAS6	0.428319	2.67089	0.17547	0.56342
Q86YP4	Transcriptional repressor p66-alpha	GATAD2A	-0.147373	0.573976	0.112575	0.233232
A0A0U1RRM1;Q8WXI9;A0A0U1RR30	Transcriptional repressor p66-beta	GATAD2B	0.0138575	0.0604405	0.00289472	0.0158822
H0YIV9;O43716	Glutamyl-tRNA(Gln) amidotransferase subunit C, mitochondrial	GATC	0.0124598	0.0192464	0.0151869	0.0290168
P04062;A0A0G2JNZ5;A0A0G2JLB3;A0A0G2JNZ0	Glucosylceramidase	GBA	-0.222222	0.749804	0.0592543	0.212032
O75323;H7C333	Protein NipSnap homolog 2	GBAS	0.279355	3.30766	0.128195	0.962048
Q04446;E9PGM4	1,4-alpha-glucan-branching enzyme	GBE1	0.094621	1.3302	-0.00586478	0.0495938
Q92538;A0A669KB10;A0A7I2V452;A0A7I2YQM2;A0A669KBG8;A0A7I2V2L5;A0A7I2YQ65;A0A7I2V529;A0A7I2V4K2;A0A7I2V514;A0A7I2V2L4;A0A7I2V3Y5	Golgi-specific brefeldin A-resistance guanine nucleotide exchange factor 1	GBF1	0.349377	2.21664	0.238306	1.19371
H7C2Z6;H7BXD5;P28676	Grancalcin	GCA	-0.0298371	0.0693948	0.111537	0.253798
O75600;H7BZ75	2-amino-3-ketobutyrate coenzyme A ligase, mitochondrial	GCAT	-0.110492	0.189966	0.0871499	0.134942
Q96CN9	GRIP and coiled-coil domain-containing protein 1	GCC1	-0.0523082	0.101978	0.0928262	0.218763
Q92947	Glutaryl-CoA dehydrogenase, mitochondrial	GCDH	0.160463	1.71046	0.143185	1.04827
P48506;B4E2I4;A0A2R8YEL6;E1CEI4;A0A0C4DGB2	Glutamate--cysteine ligase catalytic subunit	GCLC	-0.455179	0.436033	-0.510007	0.48577
P48507	Glutamate--cysteine ligase regulatory subunit	GCLM	0.215803	2.02217	0.169788	0.72646
Q92616	Translational activator GCN1	GCN1L1	0.124543	4.28509	0.0801204	1.64616
H3BUH9;P23434;A0A1W2PQV2	Glycine cleavage system H protein, mitochondrial	GCSH	0.0328461	0.0651969	-0.0726437	0.293789
Q9NZC3;H3BNA5;H3BU22;H3BRL5	Glycerophosphodiester phosphodiesterase 1	GDE1	0.280984	0.433643	-0.105614	0.19725
P31150	Rab GDP dissociation inhibitor alpha	GDI1	-0.253672	0.747389	-0.00680962	0.0126258
P50395;Q5SX87	Rab GDP dissociation inhibitor beta	GDI2	-0.463241	7.19911	-0.237797	3.88004
I3L2C7;P57678	Gem-associated protein 4	GEMIN4	-0.283986	0.50766	-0.204393	0.308433
Q8TEQ6	Gem-associated protein 5	GEMIN5	-0.106764	0.998313	-0.237423	2.18091
Q7L5D6	Golgi to ER traffic protein 4 homolog	GET4	0.0925858	0.0505608	-0.597494	0.795052
Q96RP9;C9IZ01;F8WAU4	Elongation factor G, mitochondrial	GFM1	0.181033	3.59427	0.135087	1.0056
Q969S9	Ribosome-releasing factor 2, mitochondrial	GFM2	0.185823	0.67223	0.0300722	0.0585112
Q06210;A0A6I8PRN4;A0A6I8PTT9	Glutamine--fructose-6-phosphate aminotransferase [isomerizing] 1	GFPT1	0.14044	1.63009	0.157113	1.16793
Q9NZ52;J3QRS8;B7Z1E9	ADP-ribosylation factor-binding protein GGA3	GGA3	-0.0316378	0.142532	0.242616	0.612712
O75223;M0QZK8;B8ZZK2;H7BZK5	Gamma-glutamylcyclotransferase	GGCT	-0.328655	1.46327	-0.133577	0.281211
P38435	Vitamin K-dependent gamma-carboxylase	GGCX	0.322312	0.583921	0.455901	1.3847
Q92820;A0A7I2YQQ3;A0A7I2V5X9;A0A7I2V5P2	Gamma-glutamyl hydrolase	GGH	0.192511	1.07012	0.176192	1.54865
P19440;A6NGU5;B5MCK8;E7ET76;P36268	Gamma-glutamyltranspeptidase 1;Gamma-glutamyltranspeptidase 1 heavy chain;Gamma-glutamyltranspeptidase 1 light chain;Putative gamma-glutamyltranspeptidase 3;Putative gamma-glutamyltranspeptidase 3 heavy chain;Putative gamma-glutamyltranspeptidase 3 light chain;Inactive gamma-glutamyltranspeptidase 2	GGT1;GGT3P;GGT2	0.0510276	0.548189	0.143257	1.26441
Q9UJ14	Gamma-glutamyltransferase 7;Gamma-glutamyltransferase 7 heavy chain;Gamma-glutamyltransferase 7 light chain	GGT7	0.19936	0.55834	-0.229206	0.429055
Q8N2G8;K7ESN3	GH3 domain-containing protein	GHDC	0.417286	2.59772	0.167741	1.07289
Q9NWU2	Glucose-induced degradation protein 8 homolog	GID8	-0.182257	0.460141	-1.16165	0.805473
Q6Y7W6;I1E4Y6;E7ESB6;A0A7I2V3H7;A0A7I2V361;A0A7I2V3H0;A0A7I2V516;C9JHW1	PERQ amino acid-rich with GYF domain-containing protein 2	GIGYF2	-0.257326	0.56469	-0.0935946	0.126985
Q9BRT9;E5RFF9	DNA replication complex GINS protein SLD5;DNA replication complex GINS protein SLD5, N-terminally processed;DNA replication complex GINS protein SLD5	GINS4	-0.557531	2.85849	-0.263951	0.582817
J3QRU8;A0A0C4DGN6;Q9Y2X7	ARF GTPase-activating protein GIT1	GIT1	-0.160304	0.424401	-0.0923057	0.148357
A0A6Q8PFA9;A0A3B3IUC4;P06280;A0A6Q8PGG0;A0A6Q8PHD1	Alpha-galactosidase A	GLA	-0.112556	0.898456	-0.102916	0.623934
P16278;E7EQ29	Beta-galactosidase	GLB1	-0.141463	0.738769	-0.0932074	0.458602
Q53GS7	Nucleoporin GLE1	GLE1	0.267327	0.277087	0.303035	0.259464
Q92896;H3BM42	Golgi apparatus protein 1	GLG1	-0.133105	1.52176	-0.0195599	0.176045
Q04760	Lactoylglutathione lyase	GLO1	-0.322321	3.21454	-0.308105	3.85075
F6TLX2		GLOD4	-0.324709	3.38852	-0.124347	0.923343
P35754	Glutaredoxin-1	GLRX	-0.143045	1.13194	-0.013004	0.0584359
O76003	Glutaredoxin-3	GLRX3	-0.134498	0.631129	-0.631135	0.644063
Q86SX6	Glutaredoxin-related protein 5, mitochondrial	GLRX5	-0.12602	0.175558	-0.327174	0.624199
O94925	Glutaminase kidney isoform, mitochondrial	GLS	0.150507	4.37241	0.0490494	0.746659
C9J880;Q68CQ7	Glycosyltransferase 8 domain-containing protein 1	GLT8D1	-0.0960826	0.200518	-0.0632792	0.112913
F5H0U5;Q9NZD2;F5GZ49;H0YFS9	Glycolipid transfer protein	GLTP	-0.66177	2.64232	-0.434402	1.57382
Q9NZM5	Glioma tumor suppressor candidate region gene 2 protein	GLTSCR2	-0.28751	0.574426	-0.0072717	0.048202
P00367;P49448	Glutamate dehydrogenase 1, mitochondrial;Glutamate dehydrogenase 2, mitochondrial	GLUD1;GLUD2	0.200318	4.64503	0.0960512	2.06708
Q49A26;K7EMM8	Putative oxidoreductase GLYR1	GLYR1	0.0544628	0.211115	-0.00378958	0.0124077
O60547	GDP-mannose 4,6 dehydratase	GMDS	-0.0369275	0.325195	0.0255969	0.119805
Q9Y692;Q5JTV1;Q9UKD1	Glucocorticoid modulatory element-binding protein 1;Glucocorticoid modulatory element-binding protein 2	GMEB1;GMEB2	0.0765662	0.389801	0.0338686	0.0846874
G3V4P8;P60983	Glia maturation factor beta	GMFB	0.773764	0.571966	-0.121963	0.0315284
E2QRF9;O75496;C9K0U5;H7C608	Geminin	GMNN	-0.67286	0.684348	0.108073	0.118039
Q96IJ6;A0A087WUI8	Mannose-1-phosphate guanyltransferase alpha	GMPPA	-0.231085	3.30066	-0.0460936	0.303292
Q9Y5P6;A0A7I2YQI5;A0A7I2V4B5	Mannose-1-phosphate guanyltransferase beta	GMPPB	-0.142348	1.07591	-0.139585	0.831745
P49915	GMP synthase [glutamine-hydrolyzing]	GMPS	-0.194321	5.97293	-0.0878251	1.78491
Q14344	Guanine nucleotide-binding protein subunit alpha-13	GNA13	0.208135	1.41655	0.0785174	0.324699
P04899	Guanine nucleotide-binding protein G(i) subunit alpha-2	GNAI2	0.0822659	1.53594	0.0526905	0.732312
P08754	Guanine nucleotide-binding protein G(k) subunit alpha	GNAI3	0.132922	0.726726	-0.0323977	0.161151
Q5JWF2;P63092;A0A0A0MR13;A0A590UJ58;B0AZR9;A0A590UJF0;A0A590UJY2;A0A590UJR6;A0A590UJI6;A0A590UJQ9;A0A590UKB4;A0A590UJG5	Guanine nucleotide-binding protein G(s) subunit alpha isoforms XLas;Guanine nucleotide-binding protein G(s) subunit alpha isoforms short	GNAS	0.239081	0.584937	0.10846	0.144225
P62873;F6UT28;B1AKQ8;F6X3N5	Guanine nucleotide-binding protein G(I)/G(S)/G(T) subunit beta-1	GNB1	0.136781	3.06924	0.0634336	0.876775
P62879;C9JIS1;C9JXA5;E7EP32;C9JZN1	Guanine nucleotide-binding protein G(I)/G(S)/G(T) subunit beta-2	GNB2	0.058788	0.328235	0.021821	0.133504
P63244;J3KPE3;D6RAC2;H0YAF8;D6REE5;H0Y8W2;D6RHH4;D6R9L0;D6R9Z1;H0YAM7;D6RFX4	Guanine nucleotide-binding protein subunit beta-2-like 1;Guanine nucleotide-binding protein subunit beta-2-like 1, N-terminally processed	GNB2L1	0.0350078	0.524167	0.0954924	1.53311
Q9HAV0;H7C5J5;A0A6Q8PFW8;A0A6Q8PFE0;A0A6Q8PFV8;A0A7I2S2S9;A0A6Q8PG88	Guanine nucleotide-binding protein subunit beta-4	GNB4	-0.965143	1.14443	-0.441377	0.329101
P63218	Guanine nucleotide-binding protein G(I)/G(S)/G(O) subunit gamma-5	GNG5	0.0589319	0.204523	-0.298636	0.674882
P36915;A0A140T8Y2	Guanine nucleotide-binding protein-like 1	GNL1	0.0974592	1.53841	0.0274642	0.137902
Q13823;H0YG10	Nucleolar GTP-binding protein 2	GNL2	0.134663	2.83811	0.0872587	1.49261
Q9BVP2	Guanine nucleotide-binding protein-like 3	GNL3	0.26626	3.97716	0.195493	2.57293
A0A6I8PL80;Q9NVN8;A0A6I8PS19	Guanine nucleotide-binding protein-like 3-like protein	GNL3L	-0.0253578	0.0151761	-0.213686	0.103933
O15228;Q5TBH8	Dihydroxyacetone phosphate acyltransferase	GNPAT	0.461796	0.288539	-0.124751	0.0687167
P46926;D6R9P4;D6RAY7;D6RFF8	Glucosamine-6-phosphate isomerase 1;Glucosamine-6-phosphate isomerase	GNPDA1	-0.932868	2.38498	-0.558016	0.635924
G3V5E4;G3V4W4;Q96EK6	Glucosamine 6-phosphate N-acetyltransferase	GNPNAT1	-0.00663643	0.0110511	-0.112037	0.365624
H0YEA7;Q9UJJ9;A0A087WWA2;E9PQQ5	N-acetylglucosamine-1-phosphotransferase subunit gamma	GNPTG	-0.143665	0.083771	0.0337148	0.0245046
H7C3P4;F6S8M0;P15586;F5H4C6	N-acetylglucosamine-6-sulfatase	GNS	0.0341155	0.150755	-0.0684565	0.381529
A0A6Q8KRG2;Q08379	Golgin subfamily A member 2	GOLGA2	0.187637	2.16134	0.046944	0.125374
Q08378	Golgin subfamily A member 3	GOLGA3	0.711242	0.853824	0.303154	0.762408
Q13439;H0Y6I0	Golgin subfamily A member 4	GOLGA4	-0.042717	0.0683683	-0.0750914	0.128653
Q14789;E7EU81	Golgin subfamily B member 1	GOLGB1	0.0299708	0.0674033	-0.232562	0.608059
O00461;F8W785	Golgi integral membrane protein 4	GOLIM4	0.13436	0.346005	-0.0344884	0.0787
Q8NBJ4	Golgi membrane protein 1	GOLM1	0.393931	0.481917	-0.138956	0.479874
F5H6U7;Q9Y3E0;G3V1U5	Vesicle transport protein GOT1B	GOLT1B	-0.0208279	0.057814	0.11822	0.383413
Q9HD26;F5H1Y4	Golgi-associated PDZ and coiled-coil motif-containing protein	GOPC	1.68401	4.13765	1.28212	1.13298
Q9H8Y8	Golgi reassembly-stacking protein 2	GORASP2	-0.188775	0.171137	-0.143561	0.115651
E9PCW1;O95249;K7EJC8;B4DQA8;G5E9T8;F6RU00	Golgi SNAP receptor complex member 1	GOSR1	-0.206016	0.209774	-0.215413	0.302694
P17174	Aspartate aminotransferase, cytoplasmic	GOT1	-0.234613	2.61136	-0.0673434	0.518455
P00505	Aspartate aminotransferase, mitochondrial	GOT2	0.243853	5.58966	0.134826	3.14587
E9PPZ9;O43292;E9PLV6;E9PLG8	Glycosylphosphatidylinositol anchor attachment 1 protein	GPAA1	0.289375	1.54128	0.154905	1.21579
A0A0A0MRK1;E9PAV9;Q5T3I0;F8W895	G patch domain-containing protein 4	GPATCH4	0.469068	1.43795	0.18725	0.42622
P35052;H7C410;H7C024	Glypican-1;Secreted glypican-1	GPC1	0.35834	0.237904	0.127594	0.11418
P21695	Glycerol-3-phosphate dehydrogenase [NAD(+)], cytoplasmic	GPD1	-0.192513	2.47186	-0.202773	3.21616
Q8N335;C9JFA7;C9K0P5	Glycerol-3-phosphate dehydrogenase 1-like protein	GPD1L	0.107176	0.638615	-0.0750923	0.278867
P43304	Glycerol-3-phosphate dehydrogenase, mitochondrial	GPD2	0.0674461	0.164648	-0.401608	0.396932
P06744;A0A2U3TZU2;K7EQ48;A0A2R8Y6C7;A0A0J9YYH3;A0A0J9YXP8;A0A0J9YX90	Glucose-6-phosphate isomerase	GPI	-0.497467	7.61642	-0.304425	4.70094
Q92917	G patch domain and KOW motifs-containing protein	GPKOW	-0.352386	0.972486	0.250497	1.10508
Q9HCN4	GPN-loop GTPase 1	GPN1	0.0136393	0.0288378	-0.0560282	0.110744
Q9NPR9;M0QYF6;M0R1G1	Protein GPR108	GPR108	-0.0813046	0.407486	-0.201759	0.826106
A0A087WW82;U3KPV2;E9PKY3;P0CG08;B7ZAQ6;A0A087WW78	Golgi pH regulator B;Golgi pH regulator A	GPR89B;GPR89A	-0.142432	0.468338	-0.0397985	0.0818206
Q8NFJ5	Retinoic acid-induced protein 3	GPRC5A	-0.149753	0.0684292	0.874365	0.656358
Q6ZVF9	G protein-regulated inducer of neurite outgrowth 3	GPRIN3	-0.0780344	0.36379	-0.186857	0.749377
C9JFE4;Q13098;A0A096LP07;A0A096LPJ3;A8K070;J3KSA5	COP9 signalosome complex subunit 1	GPS1	-0.124112	0.626512	-0.0486917	0.270707
A0A087WUQ6;P07203;A0A2R8Y6B6	Glutathione peroxidase;Glutathione peroxidase 1	GPX1	0.81495	1.03889	0.676503	0.689526
K7ERP4;K7EKX7;K7ENB4;A0A087X2I2;A0A087WT12;K7EJ20;P36969;R4GNE4;A0A0A0MTT1	Glutathione peroxidase;Phospholipid hydroperoxide glutathione peroxidase, mitochondrial	GPX4	0.0948199	0.12658	-0.241182	0.370933
Q96SL4	Glutathione peroxidase 7	GPX7	0.187073	0.975537	0.0884549	0.358542
P62993;J3KT38	Growth factor receptor-bound protein 2	GRB2	-0.156525	2.55766	-0.0542466	0.391671
Q9C091	GREB1-like protein	GREB1L	-0.280206	0.174865	-0.139344	0.0776744
Q9UBQ7;U3KQ56	Glyoxylate reductase/hydroxypyruvate reductase	GRHPR	0.140256	0.910129	-0.0115687	0.0330786
Q4V328;A0A087WT45	GRIP1-associated protein 1	GRIPAP1	0.150354	0.248834	0.0174545	0.0477984
F8W9W2;P43250;D6RHX8;P34947	G protein-coupled receptor kinase 6;G protein-coupled receptor kinase 5	GRK6;GRK5	0.190025	0.91635	0.235928	0.62501
Q9HAV7	GrpE protein homolog 1, mitochondrial	GRPEL1	0.283982	0.605374	0.440609	1.27373
F5H5I6;Q12849;H0Y8R1;H0YAK1	G-rich sequence factor 1	GRSF1	-0.426735	0.321013	-0.540901	0.414258
Q9BQ67;M0QX71	Glutamate-rich WD repeat-containing protein 1	GRWD1	-0.0709858	0.19879	-0.195363	0.691073
E9PIB2;G3V1A6;P57764	Gasdermin-D	GSDMD	0.0529621	0.143141	-0.00124474	0.00270549
P49840;A8MT37;M0QYV0	Glycogen synthase kinase-3 alpha	GSK3A	-0.0306754	0.0859363	-0.149256	0.743788
P49841;A0A7I2YQK0;A0A3B3ITW1;A0A7I2V3J4;A0A7I2V5G5	Glycogen synthase kinase-3 beta	GSK3B	-0.209563	0.614249	-0.130942	0.431369
A0A0A0MS51;A0A0A0MT01;P06396	Gelsolin	GSN	0.616848	4.12196	0.326804	1.6637
P15170;H3BR35	Eukaryotic peptide chain release factor GTP-binding subunit ERF3A	GSPT1	-0.00682227	0.08718	-0.0419588	0.609064
Q8IYD1	Eukaryotic peptide chain release factor GTP-binding subunit ERF3B	GSPT2	-0.522229	3.13031	-0.511539	1.21232
P00390	Glutathione reductase, mitochondrial	GSR	-0.216757	3.21024	-0.00884565	0.0769508
A0A2R8Y430;P48637;A0A2R8Y5T7	Glutathione synthetase	GSS	-0.291125	2.56529	-0.181533	1.04889
Q9Y2Q3;E9PFN5;C9JNT3	Glutathione S-transferase kappa 1	GSTK1	0.218347	2.4507	0.162558	1.41374
P78417;Q5TA02;Q5TA01	Glutathione S-transferase omega-1	GSTO1	0.0311979	0.252752	0.0248686	0.126674
P09211;A8MX94	Glutathione S-transferase P	GSTP1	-0.348048	1.05285	0.284023	0.603365
G3V5T0;A0A0C4DFM0;G3V4T6;A0A0A0MR33;G3V267;O43708;G3V3B9	Maleylacetoacetate isomerase	GSTZ1	-0.0759497	0.0569196	0.947612	1.13027
Q00403	Transcription initiation factor IIB	GTF2B	0.29871	0.163152	-0.0228082	0.0121112
P29083	General transcription factor IIE subunit 1	GTF2E1	-0.15846	0.238276	-0.211083	0.223463
P29084;E5RIW4;E5RH41	Transcription initiation factor IIE subunit beta	GTF2E2	0.0624126	0.17171	0.940125	0.737662
P35269;M0QXD6	General transcription factor IIF subunit 1	GTF2F1	0.0950778	0.19157	0.489058	2.33275
P13984	General transcription factor IIF subunit 2	GTF2F2	-0.0174481	0.0120869	-0.49789	0.507229
Q92759;A0A0G2JHJ2	General transcription factor IIH subunit 4	GTF2H4	-0.0209332	0.284324	0.314001	1.43414
P78347;A0A494C1K3	General transcription factor II-I	GTF2I	0.114439	1.19861	0.067894	0.42898
Q12789	General transcription factor 3C polypeptide 1	GTF3C1	0.131717	0.491684	-0.0986048	0.553174
Q8WUA4;A0A087WZD8	General transcription factor 3C polypeptide 2	GTF3C2	-0.197173	0.325872	0.357307	0.498642
Q9Y5Q9;A0A494C1S7	General transcription factor 3C polypeptide 3	GTF3C3	0.306322	1.09795	0.295438	1.06938
Q9UKN8	General transcription factor 3C polypeptide 4	GTF3C4	0.241781	0.30536	0.395875	0.476654
Q9Y5Q8;Q5T7U1;Q5T7U4;Q5T7U0	General transcription factor 3C polypeptide 5	GTF3C5	0.193392	1.16044	0.260846	1.44871
O00178	GTP-binding protein 1	GTPBP1	0.462214	1.45532	0.114542	0.480048
A4D1E9	GTP-binding protein 10	GTPBP10	-0.271387	0.57959	-0.344792	0.63246
Q969Y2	tRNA modification GTPase GTPBP3, mitochondrial	GTPBP3	-0.176913	0.594303	0.10226	0.153151
Q9BZE4	Nucleolar GTP-binding protein 1	GTPBP4	0.0118774	0.11877	-0.0833941	0.919459
O43824	Putative GTP-binding protein 6	GTPBP6	-0.00254021	0.00236546	0.0590324	0.105774
G3V1V4;Q8WW33	Gametocyte-specific factor 1	GTSF1	-0.184491	0.684901	0.0263662	0.105778
P25092;P51841	Heat-stable enterotoxin receptor;Retinal guanylyl cyclase 2	GUCY2C;GUCY2F	-0.0382085	0.147334	0.124884	0.847315
B1ANH0;B1ANG9;B1ANH2;Q16774;B1ANH5;B1ANH6;B1ANH3	Guanylate kinase	GUK1	0.0179097	0.0861329	-0.0189355	0.0944417
P08236	Beta-glucuronidase	GUSB	0.413326	0.577373	-0.294264	0.865464
Q4G148	Glucoside xylosyltransferase 1	GXYLT1	0.266391	0.207602	-0.109439	0.0847699
G5E9W8;C9JQ42;P46976;C9J8R8;C9J7C7	Glycogenin-1	GYG1	-0.18343	1.95254	-0.0730371	0.227627
P13807	Glycogen [starch] synthase, muscle	GYS1	-0.0639105	0.270502	0.0140543	0.0223921
P07305	Histone H1.0;Histone H1.0, N-terminally processed	H1F0	0.215602	2.15653	0.117002	0.574868
Q92522	Histone H1x	H1FX	0.692954	5.11638	0.564912	3.73876
Q71UI9;P0C0S5;C9J0D1;A0A494C189;C9J386	Histone H2A.V;Histone H2A.Z;Histone H2A	H2AFV;H2AFZ	0.0191787	0.100577	-0.0801163	0.377434
O75367;B4DJC3	Core histone macro-H2A.1;Histone H2A	H2AFY	0.0204223	0.353141	0.0495844	0.396892
Q14520	Hyaluronan-binding protein 2;Hyaluronan-binding protein 2 50 kDa heavy chain;Hyaluronan-binding protein 2 50 kDa heavy chain alternate form;Hyaluronan-binding protein 2 27 kDa light chain;Hyaluronan-binding protein 2 27 kDa light chain alternate form	HABP2	0.404323	2.53603	0.114892	0.251615
Q9P035;H3BS72;H3BPZ1	Very-long-chain (3R)-3-hydroxyacyl-CoA dehydratase 3	HACD3	0.103794	0.631092	0.0937303	0.351291
Q9UJ83	2-hydroxyacyl-CoA lyase 1	HACL1	0.34275	0.440362	0.0254555	0.0231186
E9PF18;Q16836;A0A0A0MSE2;A0A0D9SFP2;A0A1W2PQV5;A0A1W2PNM1;A0A1W2PQ78	Hydroxyacyl-coenzyme A dehydrogenase, mitochondrial	HADH	0.201634	3.68642	0.0689656	1.39906
H0YFD6;P40939;A0A2R8Y4F5;A0A2R8YG21	Trifunctional enzyme subunit alpha, mitochondrial;Long-chain enoyl-CoA hydratase;Long chain 3-hydroxyacyl-CoA dehydrogenase	HADHA	0.278556	6.78963	0.15611	5.62521
P55084;F5GZQ3;B5MD38	Trifunctional enzyme subunit beta, mitochondrial;3-ketoacyl-CoA thiolase	HADHB	0.274127	5.61929	0.148631	4.01138
H3BPQ4;H3BPK3;Q16775;H3BQW8	Hydroxyacylglutathione hydrolase, mitochondrial	HAGH	-0.145555	1.13626	-0.00705051	0.0361493
A0A6Q8PHA5;E7ETE2;P12081;A0A6Q8PF47;A0A6Q8PHE3;B4DDD8;A0A6Q8PFF2;B4E1C5;A0A6Q8PF07	Histidine--tRNA ligase, cytoplasmic	HARS	0.0200818	0.0332382	0.0131852	0.0229186
A0A2R8Y5P7;P49590;A0A2R8Y6I1;A0A2R8Y3N3;D6RB22;D6RJE6;B4DQ67	Probable histidine--tRNA ligase, mitochondrial	HARS2	0.379388	0.357232	0.309592	0.319316
O14929	Histone acetyltransferase type B catalytic subunit	HAT1	-0.0886892	0.901872	0.057313	0.399126
O00165;E9PIQ7	HCLS1-associated protein X-1	HAX1	0.0472733	0.0727251	-0.0706479	0.229122
P69905;A0A2R8Y7C0	Hemoglobin subunit alpha	HBA1	-0.0812569	0.0582801	-0.646982	0.528598
G3V1N2		HBA2	0.353285	1.28893	0.172371	1.05642
B7Z524;H0YDX7;J3QT46;Q9Y450	HBS1-like protein	HBS1L	-0.0574176	0.0607568	-0.316074	0.333453
P53701	Cytochrome c-type heme lyase	HCCS	-0.276652	1.49453	-0.165634	0.557875
A6NEM2		HCFC1	-0.042127	0.541105	-0.0588007	0.46462
P14317;E7EVW7	Hematopoietic lineage cell-specific protein	HCLS1	-0.55306	4.18395	-0.278857	1.82788
Q13547;Q5TEE2	Histone deacetylase 1	HDAC1	-0.0975892	0.85403	0.0212126	0.140137
Q92769	Histone deacetylase 2	HDAC2	-1.06215	1.07917	-1.12644	1.07583
H0YNP9;Q8N4P3	Guanosine-3,5-bis(diphosphate) 3-pyrophosphohydrolase MESH1	HDDC3	-0.26477	0.421909	-0.275065	0.690885
P51858	Hepatoma-derived growth factor	HDGF	-0.167054	1.26591	-0.00159645	0.0107395
Q7Z4V5;M0R0J3	Hepatoma-derived growth factor-related protein 2	HDGFRP2	-0.336866	3.19718	-0.151038	0.505433
K7ER15;Q9H0R4;K7EMY7;K7EJQ8;A0A1B0GXB1;K7EQD2	Haloacid dehalogenase-like hydrolase domain-containing protein 2	HDHD2	-0.0583591	0.204849	-0.0338672	0.0840208
Q9BSH5	Haloacid dehalogenase-like hydrolase domain-containing protein 3	HDHD3	0.408777	3.36041	0.00522766	0.0115952
A0A024R4E5;Q00341;H0Y394	Vigilin	HDLBP	0.106419	2.25109	0.143854	2.18443
Q9H583;Q5T3Q7	HEAT repeat-containing protein 1;HEAT repeat-containing protein 1, N-terminally processed	HEATR1	0.112981	1.34501	0.0174452	0.131416
Q7Z4Q2	HEAT repeat-containing protein 3	HEATR3	-0.271509	1.90665	-0.490297	2.20822
Q9P2D3	HEAT repeat-containing protein 5B	HEATR5B	0.116801	0.378244	-0.148692	0.331184
Q9NRV9;F5GWX2;A0A3B3IRV5	Heme-binding protein 1	HEBP1	-0.0345936	0.0817089	-0.0620718	0.15867
Q9Y5Z4	Heme-binding protein 2	HEBP2	-0.30006	0.342522	-0.396155	0.716132
Q15011;H3BP08;H3BTA8;H3BTT7	Homocysteine-responsive endoplasmic reticulum-resident ubiquitin-like domain member 1 protein	HERPUD1	1.50641	4.37618	1.22217	2.65125
H3BS10;H3BP20;P06865;H3BU85;H3BTD4	Beta-hexosaminidase;Beta-hexosaminidase subunit alpha	HEXA	0.152323	2.60354	0.123867	1.26207
P07686;Q5URX0;H0YA83;H0Y9B6	Beta-hexosaminidase subunit beta;Beta-hexosaminidase subunit beta chain B;Beta-hexosaminidase subunit beta chain A	HEXB	0.222452	4.27404	0.164898	2.42467
O94992	Protein HEXIM1	HEXIM1	-0.852431	1.29094	-0.99714	1.10086
Q9BTY7	Protein HGH1 homolog	HGH1	-0.399291	1.21067	-0.25161	0.821753
O14964;A0A7I2V5A3;A0A7I2V307;A0A7I2V3J3;A0A7I2V2R9;A0A7I2V2W5;A0A7I2V2D8;A0A7I2V3F9;A0A7I2V3I8;A0A7I2V5A2;A0A7I2V2K2;A0A7I2YQD1;A0A7I2V3Z1;A0A7I2V637;A0A7I2V6E0;I3L1P5	Hepatocyte growth factor-regulated tyrosine kinase substrate	HGS	-0.0838229	0.616146	-0.294376	0.741791
P31937	3-hydroxyisobutyrate dehydrogenase, mitochondrial	HIBADH	0.174129	1.2315	0.178713	1.69054
Q6NVY1	3-hydroxyisobutyryl-CoA hydrolase, mitochondrial	HIBCH	0.368005	4.82093	0.259388	4.40087
Q8IV36	Protein HID1	HID1	0.00986671	0.0409804	0.0655327	0.295127
P49773	Histidine triad nucleotide-binding protein 1	HINT1	-0.170465	2.59254	-0.0767803	0.656003
Q9BX68	Histidine triad nucleotide-binding protein 2, mitochondrial	HINT2	0.224	3.77505	0.111928	0.384943
O00291	Huntingtin-interacting protein 1	HIP1	0.227491	0.0798497	1.09143	0.580473
Q9BW71	HIRA-interacting protein 3	HIRIP3	-0.6069	1.72455	-0.120209	0.196353
P16403	Histone H1.2	HIST1H1C	-0.00679906	0.0614841	-0.00718689	0.0406381
P16402	Histone H1.3	HIST1H1D	-0.0312885	0.254041	-0.0137493	0.111804
P10412	Histone H1.4	HIST1H1E	1.56799	0.791298	1.86781	0.996207
Q96QV6	Histone H2A type 1-A	HIST1H2AA	-0.0103801	0.00684151	-0.246634	0.271981
Q93077	Histone H2A type 1-C	HIST1H2AC	0.0341256	0.399282	0.0581214	0.873622
Q99878;Q96KK5;Q6FI13;P0C0S8;Q9BTM1;Q16777	Histone H2A type 1-J;Histone H2A type 1-H;Histone H2A type 2-A;Histone H2A type 1;Histone H2A.J;Histone H2A type 2-C	HIST1H2AJ;HIST1H2AH;HIST2H2AA3;HIST1H2AG;H2AFJ;HIST2H2AC	0.105487	0.146602	-0.218329	0.349456
U3KQK0;Q99879;Q99877;Q93079;Q5QNW6;P62807;P58876;Q99880	Histone H2B;Histone H2B type 1-M;Histone H2B type 1-N;Histone H2B type 1-H;Histone H2B type 2-F;Histone H2B type 1-C/E/F/G/I;Histone H2B type 1-D;Histone H2B type 1-L	HIST1H2BN;HIST1H2BM;HIST1H2BH;HIST2H2BF;HIST1H2BC;HIST1H2BD;HIST1H2BL	-0.0763251	0.764129	-0.00785891	0.039311
P68431;Q71DI3;Q16695;Q6NXT2;K7EMV3;A0A590UJJ6;B4DEB1;K7ES00	Histone H3.1;Histone H3.2;Histone H3.1t;Histone H3.3C;Histone H3	HIST1H3A;HIST2H3A;HIST3H3;H3F3C;H3F3B;H3F3A	-0.0283756	0.262745	-0.0628141	0.630108
P62805	Histone H4	HIST1H4A	-0.17002	2.85314	-0.0834192	1.3678
Q8IUE6	Histone H2A type 2-B	HIST2H2AB	-0.0835549	0.569282	-0.133474	0.602182
Q16778;P33778;P23527	Histone H2B type 2-E;Histone H2B type 1-B;Histone H2B type 1-O	HIST2H2BE;HIST1H2BB;HIST1H2BO	0.0481329	0.562708	-0.00248305	0.0187105
Q5TEC6	Histone H3	HIST2H3PS2	-0.0107053	0.0520676	0.0934585	0.683777
Q7L7L0;P04908	Histone H2A type 3;Histone H2A type 1-B/E	HIST3H2A;HIST1H2AB	-0.201223	0.759568	-0.124002	0.713961
Q8N257	Histone H2B type 3-B	HIST3H2BB	0.206578	0.668883	0.117171	0.287008
P19367	Hexokinase-1	HK1	-0.21689	0.232656	0.00960096	0.00916682
P52789;E9PB90	Hexokinase-2;Hexokinase	HK2	0.110422	0.838441	-0.0088644	0.0224594
Q2TB90	Putative hexokinase HKDC1	HKDC1	0.708472	0.881402	-0.164138	0.100684
A0A140T975;Q9GJ45;A0A1W2PS39;Q5RJ27;A0A140T941;A0A1W2PQS8;A0A140T9Z6;B0UXQ0		HLA-A	-0.341336	1.6572	-0.143088	0.467435
Q53Z42;A0A140T9I0;A0A140T9X5;A0A140T913;A0A140T955;A0A140T933;A0A1W2PRT9;A0A1W2PPQ2		HLA-A	-0.243311	4.23391	-0.201149	1.77411
Q5SRN7;A0A1W2PS24;Q5SRN5;P04439;A0A0G2JI36;Q5SUL5;A0A1W2PSE7;A0A0G2JIF2;A0A0G2JL56;A0A1W2PQD0	HLA class I histocompatibility antigen, A-3 alpha chain	HLA-A	-0.288075	0.9349	-0.352383	0.994235
A0A1W2PPR8;P01889;F6U0H7	HLA class I histocompatibility antigen, B-7 alpha chain	HLA-B	-0.0545983	0.374781	-0.124524	0.40695
D9J307;A0A140T953;A0A140TA13;A0A140T9G0		HLA-B	-0.190668	1.61995	-0.234134	1.53244
O19617;A0A140T921;A0A140T9H5;A0A140T9U8;A2AEA2;P10321;A0A140TA05;A0A140T9L3;A0A140T9E1;A0A140T942	HLA class I histocompatibility antigen, Cw-7 alpha chain	HLA-C	-0.113164	0.692593	0.0514892	0.197771
A0A1W2PR11;Q5QT33;A0A140T962;A0A140T9J9;A0A140T9B3		HLA-C	-0.331159	0.666089	-0.203752	0.583942
A0A140T9W2;Q53YP1;A0A140T9U0;A0A140T9M0;A0A140T9T1;A0A1W2PNZ7		HLA-C	-0.859755	0.643904	-0.363899	1.6364
A0A1W2PRZ0;A0A140T937;O78179;A0A140T912;A0A140T930;A0A140T9M5		HLA-C	-0.220897	1.07448	-0.381738	2.01259
Q5RIP0;A0A0G2JIF0;A0A0G2JH50;A2BF26;A0A1W2PS56;A0A140TA19;A0A140T9S7;A0A140T9Q4		HLA-Cw;HLA-C	-0.170567	0.360334	-0.165415	0.250344
P01893	Putative HLA class I histocompatibility antigen, alpha chain H	HLA-H	-0.205585	1.00913	-0.219397	1.28615
A0A3B3IUB5;Q8TCT9;A0A075B6F6;A0A0S2Z6F0;A0A3B3IT72	Minor histocompatibility antigen H13	HM13	0.139756	3.07164	0.157416	1.83132
P08397;A0A3F2YNY7;F5H345;A0A3B3IRR1;F5H0P4;F5GY90;F5H226	Porphobilinogen deaminase	HMBS	-0.301998	0.680405	-0.297805	0.469337
Q9NP66;H0YKL0	High mobility group protein 20A	HMG20A	-0.257415	0.492229	-0.139563	0.251584
P17096	High mobility group protein HMG-I/HMG-Y	HMGA1	-0.266287	1.90799	-0.0539624	0.11913
F5H2U8;F5H2A4;P52926;F5H6H0	High mobility group protein HMGI-C	HMGA2	-0.100553	0.507275	-0.206726	1.00638
P09429;Q5T7C4	High mobility group protein B1	HMGB1	-0.195247	1.87422	-0.0693611	0.446145
P26583;D6R9A6	High mobility group protein B2	HMGB2	-0.232291	1.7425	-0.084686	0.553905
E9PES6;E7ES08;E7EQU1;O15347	High mobility group protein B3	HMGB3	-0.804755	1.50616	-0.163296	0.719955
P35914	Hydroxymethylglutaryl-CoA lyase, mitochondrial	HMGCL	0.040353	0.0437124	0.226708	0.380944
Q01581	Hydroxymethylglutaryl-CoA synthase, cytoplasmic	HMGCS1	-1.08303	1.34771	-0.559356	0.605176
P05114;A6NL93;A6NEL0	Non-histone chromosomal protein HMG-14	HMGN1	-0.186405	0.395032	-0.491575	0.922717
P05204	Non-histone chromosomal protein HMG-17	HMGN2	-0.491433	1.22698	-0.543844	0.939036
O00479	High mobility group nucleosome-binding domain-containing protein 4	HMGN4	0.201064	0.774146	-1.20951	0.725469
Q5JSL0;Q5JSK6;P82970;Q5JSK7;Q5JSK8;Q5JSK9	High mobility group nucleosome-binding domain-containing protein 5	HMGN5	-0.396816	2.13596	-0.0362453	0.10458
F5H1R4;K7ES98;K7EM85;Q92619;K7ES92	Minor histocompatibility protein HA-1;Minor histocompatibility antigen HA-1	HMHA1	0.11278	0.485763	0.116035	0.454565
O75330	Hyaluronan mediated motility receptor	HMMR	0.0652503	0.218479	-0.0832657	0.283841
P09601;A0A7I2V3I1;B1AHA8	Heme oxygenase 1	HMOX1	4.34781	6.7906	3.75919	6.47584
A0A087WT44;P30519;I3L159;I3L1F5	Heme oxygenase 2	HMOX2	0.0243915	0.152757	0.030563	0.169201
Q9UK76;J3KT51;J3KSH8	Hematological and neurological expressed 1 protein;Hematological and neurological expressed 1 protein, N-terminally processed	HN1	-0.898697	3.18363	-0.664397	3.2058
A6NGP5;Q9H910;H3BU16;H3BMV3;H3BMT0;H3BTV5	Hematological and neurological expressed 1-like protein	HN1L	-1.02819	5.94312	-0.635714	2.27783
Q13151	Heterogeneous nuclear ribonucleoprotein A0	HNRNPA0	-0.126905	1.2484	-0.132979	1.27062
P09651;A0A7I2V3R8;F8W6I7;A0A7I2V3W0;A0A7I2V2L6;F8VZ49;A0A7I2YQX9;A0A2R8Y4L2;F8VTQ5	Heterogeneous nuclear ribonucleoprotein A1;Heterogeneous nuclear ribonucleoprotein A1, N-terminally processed	HNRNPA1	-0.256869	4.90173	-0.158643	2.09502
P22626;A0A7I2V4I6;A0A087WUI2	Heterogeneous nuclear ribonucleoproteins A2/B1	HNRNPA2B1	0.0192556	0.356489	0.0309521	0.466234
A0A7I2V2R3;A0A7I2V5D8;P51991;A0A7I2V4J6;A0A7I2V402;A0A7I2V4G0	Heterogeneous nuclear ribonucleoprotein A3	HNRNPA3	-0.130943	2.1503	-0.0911185	1.13393
D6R9P3;D6RD18;D6RBZ0;Q99729	Heterogeneous nuclear ribonucleoprotein A/B	HNRNPAB	-0.138638	2.21011	-0.0740264	0.410498
G3V4C1;B2R5W2;B4DY08;G3V4W0;G3V251;G3V5X6;G3V3K6;B4DSU6		HNRNPC	0.177821	6.50186	0.132595	1.73224
Q14103;H0Y8G5;H0YA96;D6RAF8	Heterogeneous nuclear ribonucleoprotein D0	HNRNPD	-0.165606	4.03035	-0.0623318	0.501534
A0A087WUK2;O14979	Heterogeneous nuclear ribonucleoprotein D-like	HNRNPDL	-0.250416	4.82634	-0.0791912	0.559829
P52597	Heterogeneous nuclear ribonucleoprotein F;Heterogeneous nuclear ribonucleoprotein F, N-terminally processed	HNRNPF	0.090704	1.84782	-0.0025622	0.0314358
P31943;G8JLB6;E9PCY7;D6RBM0;H0YB39;D6RIU0;D6RIT2	Heterogeneous nuclear ribonucleoprotein H;Heterogeneous nuclear ribonucleoprotein H, N-terminally processed	HNRNPH1	0.0866585	1.26402	-0.00856622	0.0386049
P55795	Heterogeneous nuclear ribonucleoprotein H2	HNRNPH2	0.1712	2.00151	0.189045	1.44987
P31942	Heterogeneous nuclear ribonucleoprotein H3	HNRNPH3	0.0872075	0.419576	0.0587835	0.280552
Q5T6W2		HNRNPK	-0.105728	0.377362	0.00702159	0.0340516
P61978	Heterogeneous nuclear ribonucleoprotein K	HNRNPK	-0.0972643	1.79906	-0.0583506	1.19446
P14866;M0QXS5	Heterogeneous nuclear ribonucleoprotein L	HNRNPL	0.040507	2.28262	0.0549059	1.29481
B7WPG3;C9IYN3;V9GYK2;Q8WVV9	Heterogeneous nuclear ribonucleoprotein L-like	HNRNPLL	-0.189565	0.156568	-0.210613	0.145878
P52272;A0A087X0X3;M0R019	Heterogeneous nuclear ribonucleoprotein M	HNRNPM	0.118396	3.08505	0.0609477	0.99093
M0QZM1		HNRNPM	0.2663	1.32299	-0.0135291	0.0284025
O43390;B4DT28;A0A6Q8PH31;A0A6Q8PH35;A0A6Q8PEX7	Heterogeneous nuclear ribonucleoprotein R	HNRNPR	0.087381	3.26623	0.0724258	1.61081
Q00839;A0A1W2PPS1;A0A1X7SBS1;A0A1W2PP35;Q5RI18;A0A1W2PPH7;A0A1W2PPL4;A0A1W2PP34;A0A1W2PQL0;A0A1W2PQ74;A0A1W2PRZ7	Heterogeneous nuclear ribonucleoprotein U	HNRNPU	0.107154	2.70058	0.058274	0.631912
A0A0A0MRA5;B7Z4B8;Q9BUJ2;M0R3F1;M0QYZ0	Heterogeneous nuclear ribonucleoprotein U-like protein 1	HNRNPUL1	0.0533861	0.772766	0.0358884	0.735217
Q1KMD3;H3BQZ7	Heterogeneous nuclear ribonucleoprotein U-like protein 2	HNRNPUL2;HNRNPUL2-BSCL2	0.178411	3.34585	0.112947	2.02403
Q9UJC3	Protein Hook homolog 1	HOOK1	0.0385288	0.0557817	-0.285469	0.502222
Q5SSJ5;B0QZK4;Q5SWC8	Heterochromatin protein 1-binding protein 3	HP1BP3	0.17583	5.52061	0.176776	3.40475
P37235;E9PC71	Hippocalcin-like protein 1	HPCAL1	0.137801	0.73135	0.286149	1.50029
A0A0B4J1R4;P32754	4-hydroxyphenylpyruvate dioxygenase	HPD	0.310892	0.442567	0.226065	0.278562
Q96IR7	4-hydroxyphenylpyruvate dioxygenase-like protein	HPDL	1.03465	0.749965	0.967941	0.672547
P00492	Hypoxanthine-guanine phosphoribosyltransferase	HPRT1	-0.451441	4.88836	-0.214622	3.03961
Q53T59;B5MC96;F6TR53	HCLS1-binding protein 3	HS1BP3	0.25209	0.434554	0.190066	0.303896
Q99714	3-hydroxyacyl-CoA dehydrogenase type-2	HSD17B10	0.245071	3.98895	0.19923	2.94205
D6RCD0;Q8NBQ5	Estradiol 17-beta-dehydrogenase 11	HSD17B11	0.144529	1.71151	0.0659059	0.703784
Q53GQ0;A0A1B0GV93;A0A1B0GVY6	Very-long-chain 3-oxoacyl-CoA reductase	HSD17B12	0.152057	1.44311	0.0430721	0.304917
A0A2R8YD50;P51659;E7ET17;A0A2R8Y7L2;E7ER27;E7EPL9	Peroxisomal multifunctional enzyme type 2;(3R)-hydroxyacyl-CoA dehydrogenase;Enoyl-CoA hydratase 2	HSD17B4	0.162866	3.97344	0.0860125	2.14321
Q92506	Estradiol 17-beta-dehydrogenase 8	HSD17B8	0.152593	0.33354	0.108672	0.196387
Q6YN16	Hydroxysteroid dehydrogenase-like protein 2	HSDL2	0.231461	2.0948	0.133908	0.704016
P07900	Heat shock protein HSP 90-alpha	HSP90AA1	0.357718	5.51774	0.291959	4.5024
P08238	Heat shock protein HSP 90-beta	HSP90AB1	0.0429335	0.720719	0.0791222	1.03175
Q58FF8	Putative heat shock protein HSP 90-beta 2	HSP90AB2P	-0.0638771	0.320766	-0.0954142	0.616251
Q58FF6	Putative heat shock protein HSP 90-beta 4	HSP90AB4P	-0.021129	0.128567	0.0462322	0.295829
P14625	Endoplasmin	HSP90B1	0.196125	5.88161	0.13297	2.73913
P48723	Heat shock 70 kDa protein 13	HSPA13	0.168742	2.511	0.0481389	0.195848
Q0VDF9	Heat shock 70 kDa protein 14	HSPA14	-0.00593313	0.0341929	-0.00639661	0.0272819
P0DMV9;P0DMV8;A0A0G2JIW1;V9GZ37	Heat shock 70 kDa protein 1B;Heat shock 70 kDa protein 1A	HSPA1B;HSPA1A	1.75781	12.8923	1.73728	12.6067
P34932;A0A087WYC1	Heat shock 70 kDa protein 4	HSPA4	-0.0412245	0.800409	0.0357335	0.947955
P11021	78 kDa glucose-regulated protein	HSPA5	0.356463	7.56365	0.297392	4.17457
P17066	Heat shock 70 kDa protein 6	HSPA6	0.94126	0.416648	0.378053	0.135643
P11142;E9PKE3;E9PNE6	Heat shock cognate 71 kDa protein	HSPA8	-0.101573	2.63672	0.122342	2.87503
D6RCD7;P38646;A0A7I2V2G2;A0A7I2V2S7;A0A7I2V3F7;A0A7I2YQB2;H0Y8K0	Stress-70 protein, mitochondrial	HSPA9	0.198886	3.44301	0.136669	1.50416
P04792;A0A6Q8PFK8;A0A6Q8PHJ6;A0A6Q8PGK1;A0A6Q8PFE7;A0A6Q8PF43;A0A6Q8PHA6;A0A6Q8PH65;A0A6Q8PGY2	Heat shock protein beta-1	HSPB1	1.00672	5.54199	0.576512	5.91289
Q9Y547;A6NIR2;X6R7Y7	Intraflagellar transport protein 25 homolog	HSPB11	-0.379884	2.66075	-0.229039	1.31244
Q9NZL4	Hsp70-binding protein 1	HSPBP1	-0.091246	0.815378	-0.0598516	0.279198
P10809;A0A7I2V599;A0A7I2V2X6;A0A7I2YQK6;A0A7I2V5M1	60 kDa heat shock protein, mitochondrial	HSPD1	0.255624	6.51222	0.19342	4.35755
P61604;B8ZZL8	10 kDa heat shock protein, mitochondrial	HSPE1	0.241719	5.57669	0.18432	2.59135
S4R3N1		HSPE1-MOB4	0.0326829	0.0224528	0.533721	0.536198
Q92598;A0A0A0MSM0	Heat shock protein 105 kDa	HSPH1	0.595275	9.25463	0.411021	7.32965
Q9BUP3;E9PI87	Oxidoreductase HTATIP2	HTATIP2	0.00460815	0.0188688	-0.116867	0.403017
O43719;Q5H919;Q5H918	HIV Tat-specific factor 1	HTATSF1	0.412115	0.230053	-0.435239	0.331729
O43464;A0A0C4DG44	Serine protease HTRA2, mitochondrial	HTRA2	0.127479	0.254854	0.122216	0.280334
Q7Z6Z7	E3 ubiquitin-protein ligase HUWE1	HUWE1	0.0611502	1.53666	0.129422	1.86902
A0A087X054;Q9Y4L1;A0A494C039;E9PJ21;A0A087WWI4;K7EQK2	Hypoxia up-regulated protein 1	HYOU1	0.257198	7.6788	0.177141	6.00342
Q9NX55	Huntingtin-interacting protein K	HYPK	-0.205059	1.12573	0.061519	0.25294
Q2TAA2;H7C5G1	Isoamyl acetate-hydrolyzing esterase 1 homolog	IAH1	-0.172082	0.308861	-0.275652	0.407068
P41252;A0A0A0MSX9;J3KR24	Isoleucine--tRNA ligase, cytoplasmic	IARS	0.112652	3.34148	0.0808973	2.13018
Q9NSE4	Isoleucine--tRNA ligase, mitochondrial	IARS2	0.255186	6.56972	0.160398	4.54018
Q5T440	Putative transferase CAF17, mitochondrial	IBA57	0.803757	1.18037	0.561172	0.760895
P05362;K7EKL8	Intercellular adhesion molecule 1	ICAM1	0.078447	0.640649	0.108276	0.944609
P32942;K7ERN2;K7EP52;K7ERF0	Intercellular adhesion molecule 3	ICAM3	-0.0870577	0.867851	-0.111361	0.530282
O60725	Protein-S-isoprenylcysteine O-methyltransferase	ICMT	0.00498533	0.0191782	-0.0809609	0.201977
Q14197;J3KS15	Peptidyl-tRNA hydrolase ICT1, mitochondrial	ICT1	0.289001	2.2532	0.0990276	0.345537
A0A7I2V3E3;A0A7I2V2P6;A0A3B3ISG5;P14735;A0A7I2YQV5;A0A7I2V610;A0A7I2V4Q3;A0A7I2V2S1;A0A7I2V3K9;B3KSB8	Insulin-degrading enzyme	IDE	-0.303541	0.978925	-0.132957	0.582205
O75874	Isocitrate dehydrogenase [NADP] cytoplasmic	IDH1	0.0688794	0.404098	0.0988096	0.604664
P48735	Isocitrate dehydrogenase [NADP], mitochondrial	IDH2	0.263876	4.07517	0.191786	1.78109
P50213;H0YL72;H0YLI6;H0YMU3;H0YKD0	Isocitrate dehydrogenase [NAD] subunit alpha, mitochondrial	IDH3A	0.169104	2.50025	0.00662486	0.0602633
A0A087WZN1;O43837;A0A087X2E5	Isocitrate dehydrogenase [NAD] subunit, mitochondrial;Isocitrate dehydrogenase [NAD] subunit beta, mitochondrial	IDH3B	0.137161	1.61083	0.0389309	0.432746
P51553;G5E9Q7;E7EQB8;E9PF84;H7C1W2	Isocitrate dehydrogenase [NAD] subunit gamma, mitochondrial;Isocitrate dehydrogenase [NAD] subunit, mitochondrial	IDH3G	0.185192	1.23367	-0.0969206	0.448812
Q13907	Isopentenyl-diphosphate Delta-isomerase 1	IDI1	-0.131966	0.922078	-0.0195169	0.099845
A0A1W2PNR9;Q9Y5U9	Immediate early response 3-interacting protein 1	IER3IP1	0.0807991	0.593023	-0.107175	0.238958
Q16666	Gamma-interferon-inducible protein 16	IFI16	0.204509	4.42496	0.128111	3.74744
P13284	Gamma-interferon-inducible lysosomal thiol reductase	IFI30	0.0524654	0.168625	-0.0184762	0.0361249
P80217	Interferon-induced 35 kDa protein	IFI35	0.429906	0.853627	-0.297282	0.251759
A0A3B3IRK8;Q9BYX4	Interferon-induced helicase C domain-containing protein 1	IFIH1	0.317251	0.505107	-0.0120864	0.0282849
P09914	Interferon-induced protein with tetratricopeptide repeats 1	IFIT1	0.468264	0.867808	-0.233155	0.42989
Q13325	Interferon-induced protein with tetratricopeptide repeats 5	IFIT5	-0.463148	0.851202	-0.498712	0.583956
O00458;A0A6Q8PHD2;A0A6Q8PH75;A0A6Q8PF03;A0A6Q8PHN0	Interferon-related developmental regulator 1	IFRD1	1.33905	4.49226	1.15841	3.60352
Q9BW83;F5GZ09	Intraflagellar transport protein 27 homolog	IFT27	0.182086	0.497717	0.144485	0.452063
P78318	Immunoglobulin-binding protein 1	IGBP1	-0.206663	0.410967	-0.0343053	0.0572519
Q9NZI8	Insulin-like growth factor 2 mRNA-binding protein 1	IGF2BP1	-0.0205224	0.0441995	-0.136394	0.389112
F8W930;Q9Y6M1	Insulin-like growth factor 2 mRNA-binding protein 2	IGF2BP2	0.476446	0.844568	0.266683	0.371095
O00425	Insulin-like growth factor 2 mRNA-binding protein 3	IGF2BP3	0.278676	2.92559	0.194741	1.95677
P11717;A0A7I2V381	Cation-independent mannose-6-phosphate receptor	IGF2R	0.00690428	0.00796006	-0.0704114	0.0876319
P38935;H3BRR1;A0A6Q8PGQ6;A0A6Q8PGX2;A0A6Q8PGT6	DNA-binding protein SMUBP-2	IGHMBP2	-0.0941846	1.22304	-0.0178687	0.157271
P0DOY3;P0DOY2;A0A5H1ZRQ4;A0A0B4J231;P0CF74;P0CG04;B9A064	Ig lambda-6 chain C region;Ig lambda-1 chain C regions;Immunoglobulin lambda-like polypeptide 5	IGLL5;IGLC6;IGLC1	-0.133899	0.947459	-0.120497	0.922592
Q13123;E7EQZ7;D6REL4	Protein Red	IK	0.230549	1.01178	0.222063	1.60914
Q70UQ0	Inhibitor of nuclear factor kappa-B kinase-interacting protein	IKBIP	-0.81796	0.282423	0.695703	0.354746
O95163;A0A6Q8PHC9;A0A6Q8PHF4;A0A6Q8PG86;A0A6Q8PEX6;A0A6Q8PFB7;A0A6Q8PH48;A0A6Q8PFH9;A0A6Q8PF66;A0A6Q8PGW3;A0A6Q8PHI5;A0A6Q8PFN8;F5H2T0;A0A6Q8PHA0;A0A6Q8PGR0;A0A6Q8PF69	Elongator complex protein 1	IKBKAP	0.128535	0.26204	0.0904633	0.171111
A0A087X0G7;A0A087WUW6;A0A087X1B1;Q9Y6K9	NF-kappa-B essential modulator	IKBKG	0.219344	1.46567	-0.123419	0.116606
Q13422;A0A0A0MRA0;R9R4D9;A0A0A0MST1;A0A087WU46	DNA-binding protein Ikaros	IKZF1	0.128485	0.208034	0.316038	1.23818
Q9UKT9;A0A0C4DGN9	Zinc finger protein Aiolos	IKZF3	0.453873	1.95913	-0.000832876	0.00168828
Q14005;H0YLH9	Pro-interleukin-16;Interleukin-16	IL16	-0.142578	0.999858	-0.102213	0.417245
Q12905;B4DY09	Interleukin enhancer-binding factor 2	ILF2	-0.0909691	1.98686	0.0636813	1.02443
Q12906	Interleukin enhancer-binding factor 3	ILF3	-0.145022	2.43976	-0.0576744	0.901012
A0A0A0MTH3;Q13418	Integrin-linked protein kinase	ILK	-0.113441	0.605914	-0.101394	0.439975
Q9H0C8;F8SNU7;H7C2I8	Integrin-linked kinase-associated serine/threonine phosphatase 2C	ILKAP;ILKAP3	0.213527	0.231974	0.505581	0.665867
A1L0T0;M0R026;E9PJS0	Acetolactate synthase-like protein	ILVBL	0.0467838	0.144406	-0.0301749	0.0950967
Q16891;B9A067	MICOS complex subunit MIC60	IMMT	0.272786	7.52501	0.15118	2.78076
Q9NV31	U3 small nucleolar ribonucleoprotein protein IMP3	IMP3	-0.0711543	0.262871	0.0689987	0.179821
H0Y714;Q96G21;E7ENR5;B9A008;B8ZZ47	U3 small nucleolar ribonucleoprotein protein IMP4	IMP4	0.476154	0.833021	0.139235	0.12434
H0YBL1;P29218;E5RIP7;E5RG94;E5RHE9;E5RG13;E5RI82;E5RGY4	Inositol monophosphatase 1	IMPA1	-0.417977	1.12523	-0.137402	0.276392
Q9NX62	Inositol monophosphatase 3	IMPAD1	-0.191022	0.388163	0.129861	0.94299
P20839;C9J381;A0A3B3IRL5;C9K0R9	Inosine-5-monophosphate dehydrogenase 1;Inosine-5-monophosphate dehydrogenase	IMPDH1	0.0170209	0.160005	0.0401284	0.322467
A0A7I2V2T3;P12268;E7ETK5;H0Y4R1;A0A7I2YQK5	Inosine-5-monophosphate dehydrogenase 2	IMPDH2	-0.155197	4.36637	-0.0403554	0.4117
Q9NQS7	Inner centromere protein	INCENP	0.0554206	0.177677	0.152624	0.64346
Q27J81;A0A6Q8PHA2;A0A6Q8PHG2;A0A6Q8PF44;A0A6Q8PH71;A0A6Q8PGN3;A0A6Q8PH25;A0A6Q8PF29;A0A6Q8PGC7;A0A087X118;A0A6Q8PFW4;A0A6Q8PH63;A0A6Q8PFN5;A0A6Q8PGU8;A0A0A0MQU1;A0A6Q8PFB9;A0A6Q8PH59;A0A6Q8PGY8;A0A6Q8PHS8	Inverted formin-2	INF2	-0.29976	0.315127	-0.00451288	0.00510534
Q9NRY2	SOSS complex subunit C	INIP	0.023405	0.113981	0.0212258	0.0640847
Q96PE3	Type I inositol 3,4-bisphosphate 4-phosphatase	INPP4A	0.104115	0.560767	0.196973	0.741449
C9JZB0;Q9BT40;K7EPG6;I3L0Y0;I3L2L1	Inositol polyphosphate 5-phosphatase K	INPP5K	0.29488	1.23137	0.0988948	0.382965
Q8N201	Integrator complex subunit 1	INTS1	-0.225118	0.710468	-0.521074	0.692374
Q68E01	Integrator complex subunit 3	INTS3	-0.941509	0.755982	-1.28435	1.33665
Q96HW7	Integrator complex subunit 4	INTS4	0.57028	1.30121	0.208872	0.301142
Q6P9B9	Integrator complex subunit 5	INTS5	0.0633619	0.0701811	-0.363617	0.36151
Q9NVH2	Integrator complex subunit 7	INTS7	1.09543	1.22412	1.08306	1.80815
Q9UI26;F8WDV0	Importin-11	IPO11	0.000250498	0.000653841	0.0604605	0.144118
Q8TEX9;H0YN14	Importin-4	IPO4	-0.12663	2.37495	-0.129836	1.53002
O00410;H0Y8C6	Importin-5	IPO5	-0.38877	5.01369	-0.261087	2.96527
O95373	Importin-7	IPO7	-0.216758	4.13132	-0.0683921	0.23352
O15397	Importin-8	IPO8	-0.324954	0.35957	-0.0778888	0.233949
Q96P70	Importin-9	IPO9	0.0727596	0.168468	-0.140196	0.920527
P46940;A0A0J9YXZ5;H0YLE8	Ras GTPase-activating-like protein IQGAP1	IQGAP1	-0.12051	2.83342	-0.0572729	1.25216
Q13576;F5H7S7;E7EWC2;D6R939	Ras GTPase-activating-like protein IQGAP2	IQGAP2	0.142394	4.12417	0.0943982	0.947402
D3YTB5;P51617;H7C224	Interleukin-1 receptor-associated kinase 1	IRAK1	0.26252	0.568732	0.175373	0.232603
O43187	Interleukin-1 receptor-associated kinase-like 2	IRAK2	0.249506	0.322185	0.115072	0.136998
Q8IU81	Interferon regulatory factor 2-binding protein 1	IRF2BP1	0.282852	0.511325	0.243995	0.406135
Q7Z5L9	Interferon regulatory factor 2-binding protein 2	IRF2BP2	-0.356194	1.077	-0.592238	1.00845
Q9H1B7	Interferon regulatory factor 2-binding protein-like	IRF2BPL	-0.370285	0.509745	-0.236333	0.249879
M0QYT9;M0R205;M0QZB8;M0QZB7;Q14653;M0QXC8	Interferon regulatory factor 3	IRF3	0.0842503	0.2063	-0.096577	0.188539
Q15306;F2Z3D5	Interferon regulatory factor 4	IRF4	0.352594	4.0195	0.166298	1.75071
Q8WZA9	Immunity-related GTPase family Q protein	IRGQ	-0.427667	0.501115	-0.272187	0.215842
Q9BUE6;Q5TBE9;A0A1B0GTK6	Iron-sulfur cluster assembly 1 homolog, mitochondrial	ISCA1	-1.15577	1.24163	-0.399121	0.229684
Q9H1K1;F5H5N2;B4DNC9;B3KQ30	Iron-sulfur cluster assembly enzyme ISCU, mitochondrial	ISCU	-0.386219	1.92048	-0.255731	0.654069
P05161;A0A096LNZ9;A0A096LPJ4	Ubiquitin-like protein ISG15	ISG15	0.2196	1.93145	0.00114918	0.00470473
Q96AZ6;H0YMM4	Interferon-stimulated gene 20 kDa protein	ISG20	0.248464	1.74509	0.281112	3.16933
Q96CN7;D6RGE2	Isochorismatase domain-containing protein 1	ISOC1	-0.443041	0.3127	0.53068	0.320121
Q96AB3	Isochorismatase domain-containing protein 2, mitochondrial	ISOC2	0.223688	2.18908	0.0994285	0.560009
P53990;H3BMU1;H3BUI0;H3BQF7;J3KR23	IST1 homolog	IST1	0.25127	1.18053	0.308896	1.20794
Q9NPH2	Inositol-3-phosphate synthase 1	ISYNA1	-0.0665398	0.136367	-0.294239	0.692587
A0A590UJQ1;Q96J02;A0A590UK44;A0A590UJW8;A0A590UK95	E3 ubiquitin-protein ligase Itchy homolog	ITCH	0.237027	0.359035	-0.347673	0.319136
P17301;E7ESP4;E7EMF1	Integrin alpha-2	ITGA2	0.381733	1.05808	0.305419	0.762874
P26006	Integrin alpha-3;Integrin alpha-3 heavy chain;Integrin alpha-3 light chain	ITGA3	0.10013	0.244835	0.666407	1.83718
P06756	Integrin alpha-V;Integrin alpha-V heavy chain;Integrin alpha-V light chain	ITGAV	0.381241	0.735597	0.544909	0.723587
H7C4K3;A0A7I2V2F9;E7EUI6;P05556;A0A7I2V348;C9JPK5;A0A7I2V5Z8;A0A7I2V5T3	Integrin beta;Integrin beta-1	ITGB1	0.161474	0.209655	-0.178647	0.192699
P16144	Integrin beta-4	ITGB4	0.421588	0.714312	-0.315356	0.281029
P18084;V9GZ57;V9GYZ1;H7C4W1	Integrin beta-5;Integrin beta	ITGB5	0.122334	1.431	0.10907	1.14322
P26010;F5H6T4	Integrin beta-7;Integrin beta	ITGB7	0.324304	4.04316	0.319047	4.50614
Q9BY32	Inosine triphosphate pyrophosphatase	ITPA	0.153932	1.06869	0.141679	1.37326
Q14643;A0A3F2YNW8;A0A3B3IU04;A0A3B3ITU8;A0A3B3ITQ1;A0A3B3IU05;A0A3B3IRP0;A0A3B3IU13	Inositol 1,4,5-trisphosphate receptor type 1	ITPR1	0.0285587	0.0653417	-0.0761234	0.259237
Q14571	Inositol 1,4,5-trisphosphate receptor type 2	ITPR2	0.0549746	0.127558	0.166646	0.803087
Q14573	Inositol 1,4,5-trisphosphate receptor type 3	ITPR3	0.159269	0.646218	0.238748	0.832825
A0A0A0MT83;P26440;A0A0S2Z4K7;H7C4G6;H0YLC3	Isovaleryl-CoA dehydrogenase, mitochondrial	IVD	1.29313	3.14075	0.82957	1.68401
Q9Y6Y0	Influenza virus NS1A-binding protein	IVNS1ABP	0.033191	0.12698	-0.0358384	0.138955
Q96ST2;A0A1B0GW95	Protein IWS1 homolog	IWS1	-0.161953	0.161941	-0.224338	0.306681
Q8N5M9;A0A3B3ITE9	Protein jagunal homolog 1	JAGN1	-0.00963872	0.0134363	-0.0359103	0.0628337
A0A5F9ZI39;P23458;A0A5F9ZHN8;A0A5F9ZH07;A0A5F9ZHW0	Tyrosine-protein kinase JAK1	JAK1	0.664219	1.64563	1.4303	0.490412
D6RHJ6;D6RD17;P01591;C9JA05	Immunoglobulin J chain	JCHAIN;IGJ	0.1236	1.3179	0.184982	2.2737
B2WTI3;B2WTI4;K7EJU9;Q6NYC1	Bifunctional arginine demethylase and lysyl-hydroxylase JMJD6	JMJD6	0.221099	0.347514	0.308207	0.636117
P14923	Junction plakoglobin	JUP	-1.11247	1.72203	-1.06153	0.729546
Q15046	Lysine--tRNA ligase	KARS	-0.0147626	0.21455	0.0115569	0.0991256
O95251;E7EUP3;A0A6Q8PHH2	Histone acetyltransferase KAT7;Histone acetyltransferase	KAT7	0.409107	0.241149	0.112432	0.130562
Q9H7Z6;H3BMX5	Histone acetyltransferase KAT8;Histone acetyltransferase	KAT8	0.183877	0.728418	0.0632343	0.171055
Q13303;A0A5F9UN28;A0A590UJB6;A0A590UJJ4	Voltage-gated potassium channel subunit beta-2	KCNAB2	0.0151822	0.119	0.084645	0.527811
Q96CX2	BTB/POZ domain-containing protein KCTD12	KCTD12	-0.0621627	1.02811	-0.0537049	0.700547
H3BSS5;Q9NXV2	BTB/POZ domain-containing protein KCTD5	KCTD5	0.0921276	0.387006	-0.416878	0.375268
Q7L273	BTB/POZ domain-containing protein KCTD9	KCTD9	1.14794	2.78105	0.845003	2.04019
O60341;R4GMQ1	Lysine-specific histone demethylase 1A	KDM1A	-0.0345885	0.0618724	-0.0152836	0.0184087
I3VM54;Q9Y2K7	Lysine-specific demethylase 2A	KDM2A	0.107599	0.186229	-0.0501477	0.0523277
Q9Y4C1;F8WE62	Lysine-specific demethylase 3A	KDM3A	-0.0170799	0.0532097	0.751601	1.21867
Q7LBC6	Lysine-specific demethylase 3B	KDM3B	-0.322238	0.459224	-0.447742	0.758552
Q06136;K7ERC8	3-ketodihydrosphingosine reductase	KDSR	0.245724	1.73328	0.00716686	0.0343995
Q07666	KH domain-containing, RNA-binding, signal transduction-associated protein 1	KHDRBS1	-0.0658906	0.814324	-0.072251	0.507537
A0A087WTP3;Q92945;M0R0I5	Far upstream element-binding protein 2	KHSRP	-0.19996	3.42188	-0.0696115	0.804187
Q15397	Pumilio domain-containing protein KIAA0020	KIAA0020	0.155886	1.24863	0.127922	0.665869
H0YMA4;A0A0U1RQM0;Q15004;H0YKX3	PCNA-associated factor	KIAA0101	-1.06721	4.68787	-0.143328	1.03334
Q12768;E7EQI7	WASH complex subunit strumpellin	KIAA0196	0.0414829	0.0765893	0.17285	0.464756
O15091	Mitochondrial ribonuclease P protein 3	KIAA0391	-0.268676	0.38885	-0.956425	1.3984
A0A087X256;Q2M389	WASH complex subunit 7	KIAA1033	0.505451	0.464225	0.134416	0.0835004
Q5T5P2;Q5T5P0;Q5T5P1	Sickle tail protein homolog	KIAA1217	0.408872	0.316525	0.441515	0.355757
A0A6Q8PHL8;A0A1B0GUA3;Q96EK5;A0A6Q8PH45;A0A6Q8PGG2;A0A1B0GUH6	KIF1-binding protein	KIAA1279	-0.340362	0.473474	-0.058924	0.0864557
Q69YN4	Protein virilizer homolog	KIAA1429	0.570098	0.454028	0.192783	0.132556
A0A087X211;Q8TCG1	Protein CIP2A	KIAA1524	0.0287514	0.136331	-0.0719509	0.553648
A0MZ66	Shootin-1	KIAA1598	-0.535542	0.41989	0.131078	0.100959
Q9BY89	Uncharacterized protein KIAA1671	KIAA1671	-0.274682	0.387923	-0.115105	0.763901
Q8IYS2	Uncharacterized protein KIAA2013	KIAA2013	0.0293713	0.155667	-0.0965309	0.636642
P52732;A0A7I2V3A9;A0A7I2YQY4;A0A7I2V3V3	Kinesin-like protein KIF11	KIF11	-0.26819	0.595133	-0.292404	0.437857
O95235	Kinesin-like protein KIF20A	KIF20A	-0.302882	0.744041	-0.0162619	0.0415221
A0A1B0GV47;Q7Z4S6	Kinesin-like protein KIF21A	KIF21A	-0.29633	3.23755	-0.243217	1.57797
Q14807;H3BRB3	Kinesin-like protein KIF22;Kinesin-like protein	KIF22	-0.14687	1.73099	-0.258322	2.81866
A0A7I2V5Y5;Q02241;A0A2U3TZL8;H7BYN4	Kinesin-like protein KIF23;Kinesin-like protein	KIF23	-0.170189	0.706268	-0.0256287	0.096609
A0A6Q8PFA6;A0A6Q8PH57;A0A6Q8PGH7;A0A6Q8PG37;O00139;A0A6Q8PGG1;D6R9M0	Kinesin-like protein KIF2A	KIF2A	0.0462586	0.188287	0.143669	0.841152
Q99661;Q5JR91	Kinesin-like protein KIF2C;Kinesin-like protein	KIF2C	0.0221373	0.0924341	0.0830886	0.421056
O95239	Chromosome-associated kinesin KIF4A	KIF4A	-0.0698776	0.281161	-0.0072244	0.0164016
P33176	Kinesin-1 heavy chain	KIF5B	0.190281	1.2197	0.126547	0.731273
Q9BW19	Kinesin-like protein KIFC1	KIFC1	-0.192604	1.10237	-0.235737	1.12962
O60870	DNA/RNA-binding protein KIN17	KIN	-0.0911921	0.268703	-0.0404353	0.103777
G3V2E7;F8W6L3;G3V3H3;G3V5R9;E7EVH7;Q07866;G5E9S8	Kinesin light chain 1	KLC1	0.944415	1.76543	0.722932	0.927611
Q9H0B6;A8MZ87;A8MX29	Kinesin light chain 2	KLC2	0.555807	0.523042	0.0864813	0.101455
Q8TBB5;H3BP99;H3BQL0;H3BQ90	Kelch domain-containing protein 4	KLHDC4	0.0617011	1.284	0.136917	1.7426
Q03164	Histone-lysine N-methyltransferase 2A;MLL cleavage product N320;MLL cleavage product C180	KMT2A	0.0405231	0.0194082	0.451693	0.251634
Q1ED39	Lysine-rich nucleolar protein 1	KNOP1	0.803537	0.433135	1.5173	1.05587
P50748;E7ES84	Kinetochore-associated protein 1	KNTC1	0.0257861	0.106481	-0.0372012	0.25216
P52294;C9JYI4	Importin subunit alpha-5;Importin subunit alpha-5, N-terminally processed	KPNA1	0.263188	1.10005	0.17042	0.582642
A0A7I2V351;A0A7I2V487;A0A7I2YQE1;P52292;A0A7I2V3Z3	Importin subunit alpha-1	KPNA2	-0.292923	6.95709	-0.160595	2.09469
O00505	Importin subunit alpha-4	KPNA3	-0.241638	0.799627	-0.330011	0.924595
A0A7I2YQ95;H7C4F6;O00629;A0A7I2V340;A0A7I2V333	Importin subunit alpha-3	KPNA4	-0.0607382	0.796349	0.0113691	0.0889033
O60684;Q5TFJ7;O15131	Importin subunit alpha-7;Importin subunit alpha-6	KPNA6;KPNA5	0.0797906	0.138944	0.296514	0.635897
Q14974;J3KTM9	Importin subunit beta-1	KPNB1	-0.169987	4.155	-0.118215	1.53124
P01116	GTPase KRas;GTPase KRas, N-terminally processed	KRAS	0.321844	1.29657	-0.034158	0.181371
A0A494C108;Q8N9T8	Protein KRI1 homolog	KRI1	-0.568664	0.572267	-0.57811	0.534737
Q13601	KRR1 small subunit processome component homolog	KRR1	0.378007	1.52183	0.120568	0.210989
Q86UP2	Kinectin	KTN1	-0.349072	1.95084	-0.211617	0.792866
C9JVN9;Q9H9P8;G3V5S1;G3V272	L-2-hydroxyglutarate dehydrogenase, mitochondrial	L2HGDH	0.188873	0.858389	0.130254	0.646277
P83111	Serine beta-lactamase-like protein LACTB, mitochondrial	LACTB	0.124322	0.209959	-1.18051	1.60055
Q53H82	Beta-lactamase-like protein 2	LACTB2	-0.859594	1.32966	-0.399178	0.608162
Q14657	EKC/KEOPS complex subunit LAGE3	LAGE3	-0.12418	0.366974	-0.114331	0.262583
O15230	Laminin subunit alpha-5	LAMA5	0.552737	1.91565	-0.182665	0.539004
G3XAI2;A0A7I2V4J9;P07942;A0A7I2V5X5;A0A7I2V3I5;A0A7I2V2T9;A0A7I2V3J7;A0A7I2V682;E7EPA6;A0A7I2V2R2;A0A7I2V407;A0A7I2V2J0;A0A7I2V5R0	Laminin subunit beta-1	LAMB1	0.753284	1.04277	0.617841	0.581576
P55268	Laminin subunit beta-2	LAMB2	0.27712	0.480933	0.031491	0.0771693
P11047	Laminin subunit gamma-1	LAMC1	0.58019	0.687035	-0.170925	0.152501
P11279	Lysosome-associated membrane glycoprotein 1	LAMP1	0.0266771	0.0649192	0.029864	0.0743348
P13473;H0YCG2	Lysosome-associated membrane glycoprotein 2	LAMP2	-0.0633233	0.109386	1.30335e-05	3.12385e-05
Q6IAA8;F5GX19;F5H3Y3;H0YFI1;F5H479	Ragulator complex protein LAMTOR1	LAMTOR1	0.148016	0.286131	-0.395403	0.262137
Q9Y2Q5	Ragulator complex protein LAMTOR2	LAMTOR2	-0.0404037	0.116648	0.137833	0.308024
Q9UHA4	Ragulator complex protein LAMTOR3	LAMTOR3	0.106885	0.34217	0.202541	0.503878
O43504;R4GMU8;E9PLX3;A0A0C4DGV4	Ragulator complex protein LAMTOR5	LAMTOR5	-0.370454	1.30208	-0.304058	1.08175
O43813;E9PHS0	LanC-like protein 1	LANCL1	0.100808	0.478964	0.0455621	0.15017
P28838	Cytosol aminopeptidase	LAP3	-0.0476065	0.617789	0.0313148	0.392855
Q6PKG0;A0A0B4J210;E5RH50	La-related protein 1	LARP1	-0.259229	2.11611	-0.0623786	0.343532
Q71RC2;X6RLN4;Q96J85	La-related protein 4	LARP4	0.260771	0.254465	0.197549	0.158789
Q92615;H0Y4V9	La-related protein 4B	LARP4B	-0.782158	1.47387	0.332189	0.822128
Q4G0J3;D6RFF0;H0YA82	La-related protein 7	LARP7	0.0783585	0.120108	-0.713198	0.920286
A0A6I8PIV1;Q9P2J5;A0A6I8PRS0;B4DER1;A0A6I8PIT3;A0A6I8PL42;A0A6I8PS05;A0A6I8PLB8;A0A6I8PLB3;A0A6I8PIP7;A0A6I8PTV8	Leucine--tRNA ligase, cytoplasmic	LARS	0.0639029	1.15386	0.0663954	0.628142
Q15031;E9PHM2;A0A494C1E0	Probable leucine--tRNA ligase, mitochondrial	LARS2	0.368707	2.37904	0.229633	1.23456
Q9Y4W2;A0A7I2V3Q3;A0A7I2V3R6;A0A7I2V653;A0A7I2YQI7;A0A7I2V5R7;A0A7I2V4E5	Ribosomal biogenesis protein LAS1L	LAS1L	0.158924	0.157937	0.256394	0.60514
Q14847;C9J9W2	LIM and SH3 domain protein 1	LASP1	-0.281062	2.33199	-0.125794	0.972017
Q14739;A0A494C1L1;C9JXK0	Lamin-B receptor	LBR	0.0204465	0.214555	-0.0402355	0.256411
Q6UWP7	Lysocardiolipin acyltransferase 1	LCLAT1	0.238055	1.15455	0.271049	1.90866
Q9UIC8;I3L2Q8;I3L4A2	Leucine carboxyl methyltransferase 1	LCMT1	0.0877066	0.285712	0.0259557	0.0440739
P13796	Plastin-2	LCP1	-0.258021	4.95918	-0.0653982	1.39579
Q13094;E7ESF6	Lymphocyte cytosolic protein 2	LCP2	-0.199931	0.496053	-0.385392	0.629387
B5MDU6;Q9H6V9;C9JUM0;A0A0A0MSH6;C9JHU6;B5MCE2;B4DRG3;B5MCU4	UPF0554 protein C2orf43	LDAH;C2orf43;FLJ21820	-0.105633	0.198172	-0.301366	0.815581
P00338;F5GXY2	L-lactate dehydrogenase A chain	LDHA	-0.524832	7.86702	-0.265477	3.52259
A0A5F9ZHM4;P07195;A0A3B3IS95;A8MW50;C9J7H8;F5H793	L-lactate dehydrogenase B chain;L-lactate dehydrogenase	LDHB	-0.417824	7.51969	-0.196541	4.51935
F5H5G7;F5H155;G3XAP5;F5H245;P07864	L-lactate dehydrogenase;L-lactate dehydrogenase C chain	LDHC	0.083734	0.589615	-0.025352	0.0903036
J3KMZ9;P01130;H0YMD1	Low-density lipoprotein receptor	LDLR	-0.274813	0.33273	0.0453866	0.0409091
Q8NC56;H7C2Z0	LEM domain-containing protein 2	LEMD2	0.134486	0.235176	0.214479	0.319705
Q9Y2U8	Inner nuclear membrane protein Man1	LEMD3	-0.0282555	0.0827227	-0.131422	0.459288
Q96PV6;A0A0G2JNN3;C9JMY0;A0A087WUE4	Leukocyte receptor cluster member 8	LENG8	0.155703	0.15199	0.445681	0.331568
Q8WVC0	RNA polymerase-associated protein LEO1	LEO1	-0.723813	1.91522	-0.961152	1.92976
Q32P28	Prolyl 3-hydroxylase 1	LEPRE1	0.735651	0.978894	0.107282	0.0956653
O95202	LETM1 and EF-hand domain-containing protein 1, mitochondrial	LETM1	0.245551	2.56257	0.140577	0.986942
P09382	Galectin-1	LGALS1	-0.0276772	0.433587	0.0206083	0.28696
P17931;G3V3R6	Galectin-3;Galectin	LGALS3	-0.0450357	0.0705899	-0.223452	0.425084
Q99538	Legumain	LGMN	-0.226791	2.14969	-0.227405	1.20921
F5GZ28;P18858;M0R0Q7	DNA ligase;DNA ligase 1	LIG1	-0.22425	3.29369	-0.195663	1.93161
P49916;K7ERZ5	DNA ligase 3	LIG3	0.162095	1.75242	0.0670408	0.539863
Q9UHB6;F8VQE1;F8VS07	LIM domain and actin-binding protein 1	LIMA1	0.345703	0.282054	0.0614637	0.0332178
Q9UGP4;C9JRJ5	LIM domain-containing protein 1	LIMD1	0.444066	0.277514	0.457035	0.222214
A0A0J9YYD9;V9GYI1;A0A087WT39		LIME1	-0.143887	0.555814	-0.143251	0.54798
P48059;A0A0J9YXC7;A0A0M3HER1	LIM and senescent cell antigen-like-containing domain protein 1	LIMS1	0.43208	1.12784	0.275445	0.396117
Q9H9Z2	Protein lin-28 homolog A	LIN28A	-0.0189262	0.101521	0.0425103	0.244298
A0A1B0GTK2;A0A1B0GVD3;Q6ZN17	Protein lin-28 homolog B	LIN28B	0.0289396	0.0762824	-0.0430404	0.183677
Q9NUP9;G3V1D4;O14910;H0YIA8	Protein lin-7 homolog C;Protein lin-7 homolog A	LIN7C;LIN7A	-0.54966	0.406732	0.172633	0.0609475
A0A087WW77;Q15334	Lethal(2) giant larvae protein homolog 1	LLGL1	-0.0583611	0.110521	-0.033534	0.081022
Q9BRT6	Protein LLP homolog	LLPH	0.120892	0.508781	0.078753	0.343474
P49257	Protein ERGIC-53	LMAN1	0.264568	4.53572	0.206898	2.26784
Q12907;D6RBV2;D6RIU4;D6RDX1	Vesicular integral-membrane protein VIP36	LMAN2	0.116173	1.82105	0.0461861	0.720879
Q9H0V9	VIP36-like protein	LMAN2L	0.476254	0.360838	-0.320809	0.202772
Q9BU23	Lipase maturation factor 2	LMF2	0.00353877	0.00750967	0.104795	0.472533
A0A6Q8PFJ0;P02545;A0A6Q8PHQ9;A0A6Q8PF80	Prelamin-A/C;Lamin-A/C	LMNA	-0.0360397	0.55284	-0.00898965	0.0608022
P20700;E9PBF6;A0A0D9SFE5	Lamin-B1	LMNB1	0.0552638	1.40623	0.0081288	0.0759724
Q03252	Lamin-B2	LMNB2	-0.0178471	0.186074	0.0255391	0.137607
E9PMS6;F8WD26;J3KP06;Q8WWI1;E9PMT2;A0A0A0MTE2;E9PMP7;H0Y424	LIM domain only protein 7	LMO7	0.0273504	0.0324857	0.145746	0.20398
Q9C0E8	Protein lunapark	LNP	-0.235717	0.188505	-0.802936	0.459889
Q9UIQ6	Leucyl-cystinyl aminopeptidase;Leucyl-cystinyl aminopeptidase, pregnancy serum form	LNPEP	0.0304283	0.100789	0.102998	0.763061
G3V1P3;Q969J3	Loss of heterozygosity 12 chromosomal region 1 protein	LOH12CR1	0.0259533	0.125741	0.204452	0.595175
K7EKE6;K7EJE8;P36776	Lon protease homolog, mitochondrial	LONP1	0.325285	6.61172	0.195642	3.72342
Q8NF37;A0A0G2JQ62;A0A0G2JRI7	Lysophosphatidylcholine acyltransferase 1	LPCAT1	0.109917	0.0764604	0.2432	0.166071
Q7L5N7	Lysophosphatidylcholine acyltransferase 2	LPCAT2	0.0611795	0.386849	-0.231794	0.267354
Q6P1A2;F5H0M4	Lysophospholipid acyltransferase 5	LPCAT3	0.386244	0.257233	-0.317675	0.174228
P06858	Lipoprotein lipase	LPL	0.228901	1.44488	-0.117248	0.184965
O60711;B7Z5P7	Leupaxin	LPXN	0.179918	2.60057	0.138174	1.15692
A0A494C1L5;P50851;E9PEM5;A0A494BZW2;H0YAC6;A0A494C0R9	Lipopolysaccharide-responsive and beige-like anchor protein	LRBA	0.255594	1.00342	0.0180813	0.04766
Q96II8	Leucine-rich repeat and calponin homology domain-containing protein 3	LRCH3	0.465491	0.890709	0.0972471	0.591612
F8W9L6;F5H006;A0A1B0GU45;Q12912;H0YJC6	Lymphoid-restricted membrane protein;Processed lymphoid-restricted membrane protein	LRMP	0.421543	1.23435	0.225323	0.457156
P98164	Low-density lipoprotein receptor-related protein 2	LRP2	0.361209	0.388031	0.66374	1.36754
P30533;A0A3B3IRQ7	Alpha-2-macroglobulin receptor-associated protein	LRPAP1	0.180503	0.83306	0.269613	1.54631
P42704	Leucine-rich PPR motif-containing protein, mitochondrial	LRPPRC	0.157182	4.35931	0.0638905	1.61869
Q5VZK9;A0A0U1RQQ1	Leucine-rich repeat-containing protein 16A	LRRC16A	-0.211347	0.313096	-0.108082	0.242807
Q2I0M4	Leucine-rich repeat-containing protein 26	LRRC26	0.781928	3.05097	1.12516	3.46083
Q9H9A6	Leucine-rich repeat-containing protein 40	LRRC40	-0.0750564	0.172139	-0.0362717	0.132135
Q8N1G4	Leucine-rich repeat-containing protein 47	LRRC47	0.00937907	0.117318	0.067661	0.571136
Q96AG4	Leucine-rich repeat-containing protein 59	LRRC59	0.0666663	1.70276	0.122235	1.44788
Q8IWT6	Volume-regulated anion channel subunit LRRC8A	LRRC8A	0.0351477	0.03507	-1.06862	1.01678
Q32MZ4	Leucine-rich repeat flightless-interacting protein 1	LRRFIP1	-0.790724	3.55525	-0.569192	2.75782
Q9Y608;C9JSU1	Leucine-rich repeat flightless-interacting protein 2	LRRFIP2	0.544798	0.369798	0.354493	0.337462
Q6UWE0;A0A6Q8PGB2;A0A6Q8PG02;A0A6Q8PFL5;A0A6Q8PGT8;A0A6Q8PGF7;A0A6Q8PGW1;A0A6Q8PFT9;A0A6Q8PFD4;A0A6Q8PGY0;A0A6Q8PH70;A0A6Q8PFW1;A0A6Q8PFI6;A0A6Q8PHH6;A0A6Q8PFA4;A0A6Q8PFL1	E3 ubiquitin-protein ligase LRSAM1	LRSAM1	-0.370206	0.605322	0.0582542	0.14826
Q9UFC0;H7C5S6	Leucine-rich repeat and WD repeat-containing protein 1	LRWD1	-0.0188818	0.091329	0.100545	0.600259
Q9H089	Large subunit GTPase 1 homolog	LSG1	0.0526412	0.134626	-0.090998	0.262403
O15116	U6 snRNA-associated Sm-like protein LSm1	LSM1	-0.0794619	0.252767	0.0804607	0.178988
K7ELG9;Q3MHD2	Protein LSM12 homolog	LSM12	-0.115775	0.111992	-0.213731	0.180587
Q8ND56;A0A140TA76;K7EMZ9	Protein LSM14 homolog A	LSM14A	-0.409812	0.508235	-0.443216	0.591072
Q9BX40;Q5TBP9;Q5TBQ0	Protein LSM14 homolog B	LSM14B	0.118583	0.115628	-0.0217832	0.019867
Q9Y333	U6 snRNA-associated Sm-like protein LSm2	LSM2	-0.72226	1.17976	-0.409765	0.775992
P62310	U6 snRNA-associated Sm-like protein LSm3	LSM3	-0.284727	2.71678	-0.180598	1.10794
V9GZ56;Q9Y4Z0;U3KQK1	U6 snRNA-associated Sm-like protein LSm4	LSM4	0.00806777	0.00989028	0.249352	0.422319
P62312	U6 snRNA-associated Sm-like protein LSm6	LSM6	0.195082	0.276934	0.369378	0.465113
O95777;F2Z2Y6;C9JIZ0;C9JNV3	U6 snRNA-associated Sm-like protein LSm8	LSM8	-0.247736	2.196	-0.108832	0.99965
P33241	Lymphocyte-specific protein 1	LSP1	-0.147219	0.970368	-0.138026	1.16217
Q86X29;S4R3V8	Lipolysis-stimulated lipoprotein receptor	LSR	-0.360519	0.738719	-0.431595	0.835783
P48449;A0A0G2JQD0	Lanosterol synthase	LSS	0.164694	3.12991	0.108014	1.57887
P09960	Leukotriene A-4 hydrolase	LTA4H	-0.38749	2.18608	-0.118495	1.12163
O94822;H7BYG8	E3 ubiquitin-protein ligase listerin	LTN1	0.202388	0.901024	-0.0632544	0.14186
A0A0A6YYJ8		LUC7L2	-0.112346	1.29533	-0.049209	0.407392
J3KPP4;O95232;D6RDI2	Luc7-like protein 3	LUC7L3	-0.0706444	0.199152	-0.236504	0.397243
Q9NX58	Cell growth-regulating nucleolar protein	LYAR	-0.131106	0.341684	-0.215841	0.537647
O75608;E5RGR0;A0A087X1K9;B4DP64	Acyl-protein thioesterase 1	LYPLA1	-0.0484222	0.138708	0.0624663	0.217145
O95372;Q5QPQ1;Q5QPQ0;Q5QPQ3;Q5QPQ2	Acyl-protein thioesterase 2	LYPLA2	-0.148858	0.768529	-0.226991	2.00403
Q5VWZ2	Lysophospholipase-like protein 1	LYPLAL1	0.322123	2.04442	0.31368	2.18199
Q5U5X0;D6R994	Complex III assembly factor LYRM7	LYRM7	0.166096	0.497424	0.213607	0.924355
Q8WZA0;K7ES95	Protein LZIC	LZIC	-0.31025	0.911179	-0.40733	0.590113
P20645;H0YGT2;F5GX30	Cation-dependent mannose-6-phosphate receptor	M6PR	0.504029	1.3442	0.232605	0.471902
H3BPE1;H3BQK9		MACF1	1.27477	1.38625	0.618678	0.612074
Q9BQ69;A0A6Q8PH91	O-acetyl-ADP-ribose deacetylase MACROD1	MACROD1	0.227945	3.03841	0.143252	1.49091
Q9Y6D9	Mitotic spindle assembly checkpoint protein MAD1	MAD1L1	-0.213917	0.494866	-0.0661065	0.396194
Q13257	Mitotic spindle assembly checkpoint protein MAD2A	MAD2L1	0.0578658	0.895854	0.237595	0.140424
D6RE80;B4DQT1;B4DVN3;E7ESC7;Q7L5Y9	Macrophage erythroblast attacher	MAEA	-0.013247	0.0430808	0.0522618	0.151355
O15525	Transcription factor MafG	MAFG	-0.129106	0.397661	-0.341276	0.609187
P43355	Melanoma-associated antigen 1	MAGEA1	0.108547	0.750108	0.107174	0.881882
P43363;P43358	Melanoma-associated antigen 10;Melanoma-associated antigen 4	MAGEA10;MAGEA4	0.130489	0.696223	0.156586	0.649864
P43362;A0A075B7A9	Melanoma-associated antigen 9	MAGEA9	0.236314	0.910352	0.19266	0.48837
Q5H909;Q9UNF1;Q5H907	Melanoma-associated antigen D2	MAGED2	0.219467	0.966769	0.129147	0.536598
H7C4U7;H7C535;Q96QZ7;A0A087WXD2;H7C5T8;A0A087WT53	Membrane-associated guanylate kinase, WW and PDZ domain-containing protein 1	MAGI1	0.0105944	0.099502	0.0914793	0.900916
P61326;F5H6P7	Protein mago nashi homolog	MAGOH;MAGOHB	-0.0149247	0.0259742	-0.125422	0.281431
Q96A72;F5H6N1	Protein mago nashi homolog 2	MAGOHB	-0.0701501	0.617558	-0.0293887	0.0980519
A0A087WU53;Q9H0U3	Magnesium transporter protein 1	MAGT1	0.309044	4.63534	0.204419	1.11852
Q9BXY0;H0YBV6	Protein MAK16 homolog	MAK16	0.054107	0.185618	-0.110725	0.350601
Q96EH3	Mitochondrial assembly of ribosomal large subunit protein 1	MALSU1	0.0194088	0.0741147	-0.0942696	0.447794
O60476	Mannosyl-oligosaccharide 1,2-alpha-mannosidase IB	MAN1A2	-0.131747	0.343226	-0.0216859	0.0795552
Q9UKM7;H0YG20;H0YGV7	Endoplasmic reticulum mannosyl-oligosaccharide 1,2-alpha-mannosidase;alpha-1,2-Mannosidase	MAN1B1	0.174873	0.916952	-0.0127092	0.0370591
Q16706	Alpha-mannosidase 2	MAN2A1	0.184989	2.6425	0.0787484	0.581804
O00754	Lysosomal alpha-mannosidase;Lysosomal alpha-mannosidase A peptide;Lysosomal alpha-mannosidase B peptide;Lysosomal alpha-mannosidase C peptide;Lysosomal alpha-mannosidase D peptide;Lysosomal alpha-mannosidase E peptide	MAN2B1	-0.0832904	0.0370157	-0.216248	0.0967604
P55145	Mesencephalic astrocyte-derived neurotrophic factor	MANF	0.150659	2.34353	0.167417	1.53361
H3BTL1;Q9GZQ8;A6NCE7;Q9H492	Microtubule-associated proteins 1A/1B light chain 3B;Microtubule-associated proteins 1A/1B light chain 3 beta 2;Microtubule-associated proteins 1A/1B light chain 3A	MAP1LC3B;MAP1LC3B2;MAP1LC3A	0.631025	2.86065	0.548946	2.39234
Q66K74	Microtubule-associated protein 1S;MAP1S heavy chain;MAP1S light chain	MAP1S	0.0796776	0.472056	-0.0826559	0.249021
Q02750	Dual specificity mitogen-activated protein kinase kinase 1	MAP2K1	0.136059	0.525529	-0.0102692	0.0302562
P36507;G5E9C7	Dual specificity mitogen-activated protein kinase kinase 2	MAP2K2	0.173791	1.05763	0.0559788	0.204675
P46734	Dual specificity mitogen-activated protein kinase kinase 3	MAP2K3	-0.0213105	0.062109	-0.249626	1.538
E7EVA0;P27816	Microtubule-associated protein;Microtubule-associated protein 4	MAP4	-0.226252	1.62271	-0.212544	2.12314
Q3KQU3	MAP7 domain-containing protein 1	MAP7D1	-0.184715	0.374772	-0.0561406	0.118054
P28482	Mitogen-activated protein kinase 1	MAPK1	0.133179	0.911975	0.0735849	0.215793
O15264	Mitogen-activated protein kinase 13	MAPK13	-0.113142	0.349132	-0.031901	0.0932717
Q16539;B4E0K5;B5TY33;E7EX54	Mitogen-activated protein kinase 14	MAPK14	0.0257285	0.052767	0.0985486	0.234669
E9PQW4;P27361;E9PJF0;E9PBK7;B3KR49	Mitogen-activated protein kinase;Mitogen-activated protein kinase 3	MAPK3	0.18133	1.25648	0.156984	0.905223
P49137	MAP kinase-activated protein kinase 2	MAPKAPK2	0.0225293	0.0854563	0.0755954	0.121763
C9J8E1;Q16644	MAP kinase-activated protein kinase 3	MAPKAPK3	0.0616128	0.268416	0.162457	0.806576
Q15691	Microtubule-associated protein RP/EB family member 1	MAPRE1	-0.298746	3.49926	-0.258766	1.50895
Q15555	Microtubule-associated protein RP/EB family member 2	MAPRE2	-0.0826275	0.656625	-0.00733109	0.0149331
Q5VT66;A0A494C1P3;H7BYZ9	Mitochondrial amidoxime-reducing component 1	MARC1	3.05185	4.05824	3.31757	6.46896
Q9NX47	E3 ubiquitin-protein ligase MARCH5	MARCH5	0.735663	1.30265	0.296264	0.338196
P29966	Myristoylated alanine-rich C-kinase substrate	MARCKS	0.236108	0.242957	0.0259313	0.0290295
P49006	MARCKS-related protein	MARCKSL1	-0.300006	1.20276	-0.278788	1.22441
A0A7I2YQR3;A0A0A0MRU9;E7ETY4;E9PC69;Q7KZI7;A0A7I2V3R3	Serine/threonine-protein kinase MARK2	MARK2	0.013669	0.010229	0.0721668	0.043267
A0A7I2V4L1;H0YNV4;A0A7I2V2U9;H0YJI9;A0A7I2V4K8;J3KNR0;A0A7I2YQF7;A0A7I2V2N8;A0A7I2V639;A0A7I2V5G3;A0A7I2V3B9;P27448;A0A7I2V4T2;A0A7I2V2I9;A0A7I2V3P5;A0A7I2V3C6;A0A7I2V409;A0A7I2V4G7;A0A7I2V549;A0A7I2YQF4;H0YKP9;A0A7I2V3I9;A0A7I2V3K2;A0A7I2V602;H0YIY6;A0A7I2V2E3	MAP/microtubule affinity-regulating kinase 3	MARK3	0.196419	0.192399	-0.000814438	0.00055322
P56192	Methionine--tRNA ligase, cytoplasmic	MARS	0.122533	2.40915	0.0594145	1.0123
Q96GW9	Methionine--tRNA ligase, mitochondrial	MARS2	0.045002	0.196189	0.107877	0.247551
Q96GX5	Serine/threonine-protein kinase greatwall	MASTL	0.101473	0.196274	0.241272	0.42376
P31153	S-adenosylmethionine synthase isoform type-2	MAT2A	-0.0605752	1.42599	-0.0124521	0.16242
Q9NZL9	Methionine adenosyltransferase 2 subunit beta	MAT2B	-0.0883745	0.651615	-0.0300001	0.212844
A0A0R4J2E8;P43243;D6REM6;D6R991	Matrin-3	MATR3	-0.0157814	0.29845	-0.0578518	0.9404
Q9Y6X3;V9GYS3	MAU2 chromatid cohesion factor homolog	MAU2	0.301449	0.331201	-0.1519	0.105437
Q7Z434	Mitochondrial antiviral-signaling protein	MAVS	-0.501614	0.667193	-0.383169	0.567299
P61244;Q6V3B1;G3V563;G3V2R5;A0A494C130;G3V5L1	Protein max	MAX	0.0255417	0.0219994	0.591045	1.25116
I3L2Z5;A0A087WWR2;P56270;H3BQI4	Myc-associated zinc finger protein	MAZ	-0.55827	0.672334	-0.749284	0.799088
Q8N884	Cyclic GMP-AMP synthase	MB21D1	-0.11985	1.27075	-0.0873512	0.621836
Q9UIS9;K7EN65;K7EPZ6;A0A0A0MS90	Methyl-CpG-binding domain protein 1	MBD1	0.142573	0.267702	-0.025878	0.0326754
Q9UBB5	Methyl-CpG-binding domain protein 2	MBD2	-0.0302496	0.0745082	-0.454851	1.08842
Q68D91	Metallo-beta-lactamase domain-containing protein 2	MBLAC2	-0.0750872	0.222452	-0.0109812	0.0236905
C9JP00;A0A0A0MQX8;Q9NR56;Q86VM6;H7C4T5	Muscleblind-like protein 1	MBNL1	0.0192064	0.380345	0.0414193	0.147302
Q96N66	Lysophospholipid acyltransferase 7	MBOAT7	0.648248	0.641215	-0.399927	0.251878
P43121	Cell surface glycoprotein MUC18	MCAM	-0.207459	0.227255	-0.885023	0.801368
Q8IVS2	Malonyl-CoA-acyl carrier protein transacylase, mitochondrial	MCAT	0.072965	0.253621	0.0675265	0.0880718
Q96RQ3;E9PHF7;E9PG35;G5E9X5;F5GYT8	Methylcrotonoyl-CoA carboxylase subunit alpha, mitochondrial	MCCC1	0.420742	4.15913	0.253693	1.10353
Q9HCC0	Methylcrotonoyl-CoA carboxylase beta chain, mitochondrial	MCCC2	0.259545	5.22173	0.137514	2.1462
Q96PE7;F5GZ54	Methylmalonyl-CoA epimerase, mitochondrial	MCEE	0.309447	1.10206	0.23781	0.752664
Q8NI22;H7BZ18;A0A3B3IU18	Multiple coagulation factor deficiency protein 2	MCFD2	0.173934	0.234031	0.0928799	0.117695
Q07820	Induced myeloid leukemia cell differentiation protein Mcl-1	MCL1	0.216038	0.269859	0.361661	0.524443
P49736;H0Y8E6	DNA replication licensing factor MCM2	MCM2	-0.116089	3.83852	-0.0487534	0.756982
P25205;J3KQ69;A0A499FHX9	DNA replication licensing factor MCM3	MCM3	-0.0595204	1.08621	0.00911458	0.0771272
P33992;B1AHB1	DNA replication licensing factor MCM5;DNA helicase	MCM5	-0.0587956	1.22545	0.0350374	0.421997
Q14566	DNA replication licensing factor MCM6	MCM6	-0.0951427	2.14845	0.00654825	0.0973794
P33993	DNA replication licensing factor MCM7	MCM7	0.0128069	0.144424	0.036122	0.292919
Q9BTE3	Mini-chromosome maintenance complex-binding protein	MCMBP	-0.239566	1.10372	-0.165691	0.666523
Q9ULC4	Malignant T-cell-amplified sequence 1	MCTS1	-0.156184	0.299177	-0.247501	0.503166
Q8NE86;S4R468	Calcium uniporter protein, mitochondrial	MCU	-0.0413795	0.0381765	0.0152362	0.015279
U3KQP8;Q96AQ8	Mitochondrial calcium uniporter regulator 1	MCUR1	0.33425	1.33618	0.216237	0.639899
Q14676	Mediator of DNA damage checkpoint protein 1	MDC1	-0.0680663	0.700655	-0.0135937	0.0736386
A0A5K1VW95;P40925;B9A041;C9JF79;B8ZZ51	Malate dehydrogenase, cytoplasmic;Malate dehydrogenase	MDH1	-0.351684	4.24101	-0.128816	1.4086
P40926;G3XAL0	Malate dehydrogenase, mitochondrial;Malate dehydrogenase	MDH2	0.215244	3.81557	0.168136	2.99624
Q9NU22	Midasin	MDN1	-0.103067	0.0947774	-0.118862	0.109864
P48163	NADP-dependent malic enzyme	ME1	0.174014	0.682321	0.0747836	0.165868
P23368;A0A1W2PQT3;A0A1W2PPH1;A0A1W2PQH3;A0A1W2PQY8;A0A1W2PQF8;A0A1W2PR68;A0A1W2PQ37	NAD-dependent malic enzyme, mitochondrial	ME2	0.188589	2.78343	0.0838696	0.815724
Q9BV79	Trans-2-enoyl-CoA reductase, mitochondrial	MECR	0.63657	2.05478	0.51066	1.4719
Q15648	Mediator of RNA polymerase II transcription subunit 1	MED1	-0.102627	0.634797	0.00121104	0.00435408
A0A3B3IRS4;H0YHC1;A0A3B3IS46;A0A3B3IRX3;Q71F56	Mediator of RNA polymerase II transcription subunit 13-like	MED13L	-0.223169	0.253588	-0.138523	0.280938
O60244	Mediator of RNA polymerase II transcription subunit 14	MED14	0.632268	0.91591	0.281427	0.542076
A0A1W2PRB8;Q9NVC6;A0A1W2PS27;A0A1W2PNW7;E9PM72	Mediator of RNA polymerase II transcription subunit 17	MED17	-0.129205	0.522762	0.0226164	0.0564063
Q5JWT2;Q9ULK4	Mediator of RNA polymerase II transcription subunit 23	MED23	0.141291	0.0692265	0.414209	0.29492
A0A0B4J1W0;O75448;F5H5K2;F5GY88;B4DDR8	Mediator of RNA polymerase II transcription subunit 24	MED24	0.269059	0.244198	0.378156	0.382242
Q9NPJ6;Q5T911	Mediator of RNA polymerase II transcription subunit 4	MED4	-0.378652	1.1211	-0.372767	0.402477
Q9Y316	Protein MEMO1	MEMO1	-0.0448208	0.148083	-0.0069383	0.023297
E7EN32;A0A5F9ZHS3;O00255;A0A5F9ZI68;E7ENS2	Menin	MEN1	0.182759	0.697435	0.0513236	0.256145
Q7L2J0	7SK snRNA methylphosphate capping enzyme	MEPCE	0.278255	0.355659	0.184928	0.184154
Q14696	LDLR chaperone MESD	MESDC2	-0.000295639	0.00139033	-0.142901	0.630798
P53582;H0Y955	Methionine aminopeptidase 1	METAP1	-0.0230834	0.146704	-0.0176325	0.0828402
P50579;F8VRR3;F8VQZ7;G3V1U3	Methionine aminopeptidase 2	METAP2	-0.592058	4.78299	-0.454269	3.27955
Q9UBP6;H0YIH0	tRNA (guanine-N(7)-)-methyltransferase	METTL1	-0.0144196	0.0994977	-0.133826	0.812047
Q8N6R0	Methyltransferase-like protein 13	METTL13	-0.0290496	0.0539706	0.310601	1.09377
Q9HCE5;D6RBL4	N6-adenosine-methyltransferase subunit METTL14	METTL14	-0.053628	0.0648758	-0.213766	0.339774
Q9H8H3;H0YI09;F8VQX6	Methyltransferase-like protein 7A	METTL7A	0.0540663	0.302774	-0.0106948	0.0529668
P55081	Microfibrillar-associated protein 1	MFAP1	-0.102306	0.262174	0.10188	0.275487
Q9GZY8;A0A0A0MS29	Mitochondrial fission factor	MFF	1.0018	4.61828	0.461244	0.622468
Q08431;H0YKS8	Lactadherin;Lactadherin short form;Medin	MFGE8	0.504678	0.499011	0.837608	1.17372
Q8IWA4;H7C5H5	Mitofusin-1	MFN1	-0.0638011	0.0631549	-0.0189438	0.0347654
A0A6Q8PGV8;A0A6Q8PFJ4;O95140;A0A6Q8PGS9;A0A6Q8PGA3	Mitofusin-2	MFN2	0.0814037	0.117605	0.315967	1.3574
D6RIZ4;D6RA47;D6RE79;Q14728	Major facilitator superfamily domain-containing protein 10	MFSD10	-0.0406822	0.0530927	-0.213232	0.292614
P26572	Alpha-1,3-mannosyl-glycoprotein 2-beta-N-acetylglucosaminyltransferase	MGAT1	-0.15352	0.293122	-0.116024	0.207032
Q10469	Alpha-1,6-mannosyl-glycoprotein 2-beta-N-acetylglucosaminyltransferase	MGAT2	0.129038	0.984546	0.148949	0.789448
Q9BQP7;Q5QPE7;Q5QPE8	Mitochondrial genome maintenance exonuclease 1	MGME1	-0.0649055	0.268276	-0.157121	0.703321
B4DEE8;P16455	Methylated-DNA--protein-cysteine methyltransferase	MGMT	-0.314051	0.231556	-0.69138	0.572046
P10620;F5H7F6;F5H6X2	Microsomal glutathione S-transferase 1	MGST1	0.157116	1.52019	-0.0301005	0.179259
O14880;Q5VV89;Q5VV87	Microsomal glutathione S-transferase 3	MGST3	0.361497	0.374118	0.488492	0.410033
G3V599;Q96PC5	Melanoma inhibitory activity protein 2	MIA2	0.638784	1.6032	0.622385	1.37638
Q5JRA6;A0A0A0MRH6	Melanoma inhibitory activity protein 3	MIA3	0.192627	0.603472	0.194039	0.634857
A0A0G2JK11;Q96QC4;A0A024RCL3;A0A1W2PRA6;A0A140T986;A0A1W2PPN1;Q29983	MHC class I polypeptide-related sequence A	MICA	-0.398987	2.32135	0.0268669	0.101276
Q8IY33	MICAL-like protein 2	MICALL2	-0.370089	1.0017	-0.301007	0.893564
A0A6Q8PF94;O15344;A0A6Q8PGA5;C9J453;A0A087X255;A0A6Q8PGE7	E3 ubiquitin-protein ligase Midline-1	MID1	0.0400098	0.0609535	0.285016	3.1957
Q9BRT3;J3KTI2	Migration and invasion enhancer 1	MIEN1	-0.25224	0.162245	0.350507	0.548069
P14174	Macrophage migration inhibitory factor	MIF	-0.242783	3.02391	-0.097895	0.641411
H0Y9L8		MINA	-0.330899	0.764851	-0.120498	0.75859
Q8N4C8;A0A590UJE1	Misshapen-like kinase 1	MINK1	-0.181982	0.68921	-0.717005	0.497681
Q99797	Mitochondrial intermediate peptidase	MIPEP	0.90861	0.297854	-2.00639	0.946176
P46013	Antigen KI-67	MKI67	-0.695982	2.63009	-0.924846	2.79634
A0A7I2YQI0;C9J494;A0A7I2V5D2;Q9H000	Probable E3 ubiquitin-protein ligase makorin-2	MKRN2	3.13456	4.88495	3.82974	4.56288
Q14165;F5H1S8;H0YG07	Malectin	MLEC	0.160844	1.73435	0.0115649	0.108581
A0A669KBB4;A0A669KBK2;P40692;A0A669KB03;H0Y818;A0A669KAW3	DNA mismatch repair protein Mlh1	MLH1	-0.126041	0.506933	-0.475763	1.18822
Q8NB16;I3L2T9	Mixed lineage kinase domain-like protein	MLKL	0.333952	0.885334	0.208681	0.481136
Q03111	Protein ENL	MLLT1	0.151752	0.0389058	-0.124609	0.0406724
J3KN01;P55196;A8MQ02;Q5TIG5	Afadin	MLLT4	-1.04941	0.989523	-0.506909	0.316072
H3BSZ4;A0A0A0MR05;Q9BVC4;H3BR38;H3BM50;H3BPU5;H3BR25;H3BPT1;H3BN58	Target of rapamycin complex subunit LST8	MLST8	-0.325035	0.973247	0.0220814	0.0406565
O95822	Malonyl-CoA decarboxylase, mitochondrial	MLYCD	-0.0101082	0.0129674	-0.332251	0.391494
Q96EY8;S4R3P5;F5H4Z7	Cob(I)yrinic acid a,c-diamide adenosyltransferase, mitochondrial	MMAB	0.0740461	0.385648	0.151841	0.930485
Q8N4V1	Membrane magnesium transporter 1	MMGT1	0.0274118	0.0676084	-0.0408827	0.0802723
Q96T76	MMS19 nucleotide excision repair protein homolog	MMS19	0.0912647	0.698592	0.00914383	0.0281938
Q9BU76	Multiple myeloma tumor-associated protein 2	MMTAG2	0.105279	0.154748	0.117479	0.209486
Q7L9L4;Q9H8S9;D6RCK3	MOB kinase activator 1B;MOB kinase activator 1A	MOB1B;MOB1A	-0.340313	4.28829	-0.379469	1.9296
Q96BX8;K7EPX7;K7EKK6;K7ELS3;K7ESA9	MOB kinase activator 3A	MOB3A	0.0601006	0.215857	0.00820573	0.0281183
O96007	Molybdopterin synthase catalytic subunit	MOCS2	-0.278644	0.841203	0.150442	0.409692
Q13724;A0A3B3IRK6;A0A3B3IRW2	Mannosyl-oligosaccharide glucosidase	MOGS	0.199068	4.12304	0.151298	2.32073
Q7Z3U7;A0A286YFF8	Protein MON2 homolog	MON2	0.505553	2.18367	0.381366	1.05792
Q9Y6X9	MORC family CW-type zinc finger protein 2	MORC2	-0.126882	0.110248	0.189557	0.533992
Q14149	MORC family CW-type zinc finger protein 3	MORC3	0.0805515	0.263896	-0.0337095	0.0874481
B3KTM8;H0YMJ0;H0YLJ3;Q9UBU8	Mortality factor 4-like protein 1	MORF4L1	-0.0245172	0.0220867	0.446149	1.7896
Q5JR04;Q9HCE1	Putative helicase MOV-10	MOV10	-0.00929451	0.0308698	-0.15802	0.21144
Q5R3B4;O95563	Mitochondrial pyruvate carrier 2	MPC2	0.202322	1.97281	0.0774139	0.448724
J3QS48;I3L295;J3KT75;J3QW43;J3QRD5;O75352;J3KSI4;I3L1D2;I3L4E0;J3KTK8;J3QQZ4	Mannose-P-dolichol utilization defect 1 protein	MPDU1	0.12549	0.531218	-0.142758	0.177911
A2IDA3;P29372	DNA-3-methyladenine glycosylase	MPG	0.138344	0.974803	0.331375	2.67457
O00566;U3KQ48	U3 small nucleolar ribonucleoprotein protein MPP10	MPHOSPH10	0.0229651	0.0712803	0.117195	0.465176
Q99549	M-phase phosphoprotein 8	MPHOSPH8	-0.333851	0.335574	-0.0530243	0.091971
P34949;H3BPB8;F5GX71;H3BUZ9;H3BMZ9;H3BPP3;H3BP57;H3BT48;H3BPM5;H3BNY8	Mannose-6-phosphate isomerase	MPI	0.119444	0.609956	0.0757348	0.356712
Q9NZW5;B8ZZG1	MAGUK p55 subfamily member 6	MPP6	-0.10941	0.284896	-0.26291	1.1923
[truncated: 2,082 more rows]
